# Supplementary material for: Personalized bacteriophage therapy outcomes for 100 consecutive cases: a multicentre, multinational, retrospective observational study
Source: Nat Microbiol. 2024 Jun 4;9(6):1434–53. doi: 10.1038/s41564-024-01705-x (PMC11153159; doi:10.1038/s41564-024-01705-x)
Supplement: Supplementary file 4 — Unprocessed demographic source data for the 100 patients involved in the study. [file 41564_2024_1705_MOESM4_ESM.xlsx]

## Sheet: Year-Framework
YEAR	FRAMEWORK
2008	DH		Variable	Description
2012	DH		YEAR	Year of treatment
2013	DH		FRAMEWORK	Legislative framework
2014	DH
2016	DH
2016	DH
2016	DH
2017	DH
2017	DH
2017	DH
2017	DH
2017	DH
2017	DH
2017	DH
2017	DH
2017	ATU MP
2017	DH
2018	SOC MP
2018	SOC MP
2018	SOC MP
2018	SOC MP
2018	SOC MP
2018	SOC MP
2018	SOC MP
2018	SOC MP
2018	ATU MP
2018	DH
2019	SOC MP
2019	SOC MP
2019	SOC MP
2019	SOC MP
2019	SOC MP
2019	SOC MP
2019	SOC MP
2019	SOC MP
2019	DH
2019	SOC MP
2019	SOC MP
2019	SOC MP
2019	SOC MP
2019	DH
2019	DH
2019	DH
2019	DH
2020	DH
2020	SOC MP
2020	SOC MP
2020	SOC MP
2020	SOC MP
2020	SOC MP
2020	SOC MP
2020	SOC MP
2020	SOC MP
2020	SOC MP
2020	ATU MP
2020	DH
2020	DH
2020	SOC UM
2020	SOC UM
2020	SOC UM
2020	SOC UM
2020	SOC UM
2020	SOC UM
2020	DH
2021	SOC MP
2021	SOC MP
2021	SOC MP
2021	DH
2021	DH
2021	SOC MP
2021	SOC MP
2021	SOC MP
2021	SOC MP
2021	SOC MP
2021	SOC MP
2021	SOC MP
2021	DH
2021	DH
2021	DH
2021	DH
2021	DH
2021	DH
2021	SOC UM
2021	SOC UM
2021	SOC UM
2021	SOC UM
2021	DH
2021	DH
2021	DH
2021	DH
2022	SOC MP
2022	SOC MP
2022	SOC MP
2022	SOC MP
2022	SOC MP
2022	SOC MP
2022	SOC MP
2022	SOC MP
2022	DH
2022	SOC MP

## Sheet: Age
AGE
0.8		Variable	Description
1		AGE	Patient’s age
1
1
1.3
5.5
6.7
12
12
13.6
14.9
15
16
16
17
19
19
21
21.2
22
24.4
25
29
30.6
31.4
31.5
33.7
36.6
36.9
38.1
40.4
42.7
43
47.6
48
48.5
50.2
50.3
50.4
51.3
52
52
52.3
52.4
53
53
53
55.1
55.4
56.5
56.8
57
57
57
57.2
57.5
58.3
58.4
59
59
59.5
60
60
61.6
61.7
61.7
61.7
62
62
63.2
63.4
63.5
64.5
64.5
66.1
67
67
67
68.8
70.9
70.9
70.9
71.6
74.1
74.4
77.6
81.3
85.1
88.4
91.2

## Sheet: Indication_target
INDICATI	TARGET	CI	ERADIC
AbdI	KP	No	No		Variable	Description
AbdI	EFUM	Yes	No		INDICATI	Infection type
AbdI	PA	Yes	Yes		TARGET	Bacterial species targeted by phage therapy
AbdI	KP	Yes	Yes		CI	Clinical Improvement
AbdI+BSI	PA	Yes	Yes		ERADIC	Eradication of the target bacteria
AbdI+BSI	EFUM	Yes	Yes
BoneI	SA	No	No
BoneI	PA+SA+BF	No	No
BoneI	SA	No	No
BoneI	SA	Yes	Yes
BoneI	PA	Yes	Yes
BoneI	KP	Yes	Yes
BoneI	PA+SE	Yes	Yes
BoneI	SA	Yes	Yes
BoneI	PA+SE	Yes	Yes
BoneI	SE	Yes	Yes
BoneI	PA+SA+EF	Yes	No
BoneI	EF	Yes	Yes
BoneI	PA+SA+EF	Yes	Yes
BoneI	SA	Yes	Yes
BoneI	EC+EF	Yes	No
BoneI	SA	Yes	Yes
LRTI	PA	No	No
LRTI	AX	No	No
LRTI	PA+MA	No	No
LRTI	PA	No	No
LRTI	PA	No	No
LRTI	MA	No	No
LRTI	PA	No	No
LRTI	PA	No	Yes
LRTI	EC+PM	Yes	Yes
LRTI	PA	Yes	No
LRTI	PA	Yes	Yes
LRTI	AX	Yes	Yes
LRTI	PA	Yes	Yes
LRTI	AX	Yes	No
LRTI	SA+SM	Yes	No
LRTI	MA	Yes	No
LRTI	PA	Yes	Yes
LRTI	PA	Yes	Yes
LRTI	PA	Yes	No
LRTI	PA	Yes	Yes
LRTI	PA	Yes	Yes
LRTI	PA	Yes	Yes
LRTI	PA	Yes	No
LRTI	PA	Yes	Yes
LRTI	PA	Yes	No
LRTI+SSTI	SA+PA+SM	Yes	Yes
LRTI+URTI	SA	Yes	No
LRTI+UTI	KP	No	Yes
LRTI+UTI	PA	Yes	Yes
OPI	SE	No	No
OPI	PA	Yes	Yes
OPI	SA	Yes	Yes
OPI	PA	Yes	Yes
OPI	SE	Yes	Yes
OPI+BSI	PA	Yes	Yes
Other	EC	Yes	Yes
Other	PA	Yes	Yes
Other	PA	Yes	No
Other+BSI	PA	No	No
Other+BSI	PA	Yes	Yes
Other+BSI	SA	Yes	Yes
SSTI	PA+SA	No	No
SSTI	PA+SA	No	No
SSTI	SA	No	No
SSTI	PA	Yes	Yes
SSTI	AB	Yes	Yes
SSTI	PA+SA	Yes	No
SSTI	PA	Yes	No
SSTI	SA	Yes	.
SSTI	SA	Yes	.
SSTI	SA	Yes	.
SSTI	SA	Yes	.
SSTI	SA+SHOM	Yes	.
SSTI	SA	Yes	Yes
SSTI	SA	Yes	No
SSTI	PA	Yes	Yes
SSTI	SA	Yes	.
SSTI	SA	Yes	.
SSTI	SA	Yes	Yes
SSTI	SA	Yes	Yes
SSTI	PA	Yes	Yes
SSTI	SA	Yes	Yes
SSTI+BSI	PA	No	No
SSTI+BSI	PA	Yes	Yes
SSTI+BSI	PA	Yes	Yes
SSTI+BSI	PA	Yes	Yes
URTI	PA+SA	No	No
URTI	SA	No	No
URTI	PA	No	No
URTI	AX	No	No
URTI	PA	Yes	Yes
URTI	SA	Yes	Yes
URTI	SA	Yes	No
URTI	SA	Yes	No
URTI	SA+AX	Yes	Yes
URTI	SA	Yes	Yes
URTI	SA	Yes	No
URTI	SA	Yes	.
