# Supplementary material for: Personalized bacteriophage therapy outcomes for 100 consecutive cases: a multicentre, multinational, retrospective observational study
Source: Nat Microbiol. 2024 Jun 4;9(6):1434–53. doi: 10.1038/s41564-024-01705-x (PMC11153159; doi:10.1038/s41564-024-01705-x)
Supplement: Supplementary file 5 — Unprocessed OmniLog readings from co-cultures of bacteria, bacteriophages and/or antibiotics. [file 41564_2024_1705_MOESM5_ESM.xlsx]

## Sheet: Figure 3a
Hour	Control Pa Patient 54	Colistin (1 mg/L)	PNM (MOI 1.0)	PNM (MOI 0.1)	Colistin (1 mg/L) + PNM (MOI 1.0)	Colistin (1 mg/L) + PNM (MOI 0.1)
0	28.8204	26.7763	26.0929	18.5526	25.0681	24.2592
	28.0159	25.4031	24.4257	18.2972	25.8056	22.8495
	28.6065	25.7297	24.1658	17.867	24.0992	21.952
	27.3808	26.9803	25.3324	18.3014	23.6247	22.0989
	25.4041	25.1618	27.2944	18.5095	23.5708	22.1451
	25.7696	24.8447	23.4003	15.091	22.1675	20.442
	25.2585	25.9469	25.3453	18.6001	24.3388	22.2456
	26.5879	25.6177	24.4917	16.5391	24.0582	22.5034
	25.3124	25.4426	25.7695	17.9324	25.0588	22.0339
	26.3716	25.0071	26.1623	18.5417	23.5227	22.6036
	25.7523	24.8117	26.1223	19.849	24.0052	23.726
	25.9209	25.3125	26.9782	18.4794	23.8249	22.4681
	25.8706	25.4234	26.3242	19.6114	24.0127	23.8546
	26.5254	24.2948	24.937	17.9705	24.7276	22.0637
	29.9864	24.7272	22.8417	17.2154	24.1153	22.1012
	30.4387	25.125	23.8363	15.3275	23.9252	22.658
	30.8123	24.3352	21.9876	16.0604	22.5651	21.798
	32.038	24.8057	22.6874	17.3595	22.7948	22.2408
	35.1312	24.8492	23.0341	18.0655	23.0031	21.4775
	36.6585	25.1236	21.904	17.0845	22.3055	20.793
	38.1793	25.6348	24.7762	19.4978	24.462	22.5775
	42.1474	26.4952	23.7679	19.6385	24.7801	22.3263
	47.7053	25.6706	25.0651	21.1924	22.9131	22.812
	51.2738	26.6735	25.7423	20.7606	25.3787	22.7775
6	55.8745	25.3588	23.9969	21.5465	23.682	22.3294
	66.66	25.1363	27.0104	25.1856	24.1663	21.9853
	86.3159	26.9689	27.7077	25.5236	23.6916	22.4079
	107.74	26.3657	30.2388	28.6606	24.4516	23.0657
	130.079	28.1564	35.2435	31.5892	25.9529	23.8733
	156.313	28.5266	37.2536	35.9141	27.1212	25.8971
	176.655	28.6396	39.0491	38.262	25.7258	25.3768
	189.867	28.4355	45.52	39.9154	27.4366	26.8696
	204.264	30.0884	46.4942	43.2881	27.1091	26.1947
	216.473	29.9059	51.9588	50.6801	26.9399	26.7864
	228.208	31.1348	56.0168	60.6617	28.1642	27.6392
	235.826	30.5654	58.9103	72.2212	27.3327	26.8663
	245.925	30.0813	65.2714	88.9591	26.9445	26.6358
	257.02	30.4683	75.6341	114.461	28.6137	27.2893
	263.669	29.6173	86.5479	143.383	28.5057	27.9913
	269.869	31.2402	103.606	158.246	29.5204	29.3278
	274.917	34.4963	127.311	182.235	32.3425	31.8043
	281.638	33.2993	147.566	201.567	30.663	31.2876
	285.666	32.4972	171.031	220.041	30.6844	31.5109
	287.697	32.2684	190.575	234.454	32.0645	32.2304
	290.215	34.0219	211.007	245.042	33.5439	33.7042
	292.643	33.32	227.446	259.651	32.4397	31.8437
	294.546	34.411	242.687	265.69	33.5721	33.7656
	296.007	34.636	247.193	272.293	34.1461	35.5251
12	295.001	35.8395	259.502	279.498	33.2794	34.8789
	297.38	36.7754	267.383	287.628	35.2824	35.4194
	296.077	33.3274	274.022	293.228	35.9032	35.1932
	295.558	36.4729	281.026	297.528	35.8222	35.7895
	295.183	36.9464	281.638	298.383	36.5806	37.5369
	293.156	37.1525	287.086	301.846	36.9639	36.6678
	293.497	35.9806	290.327	304.201	35.4392	35.1147
	293.327	37.1886	293.57	306.361	36.817	35.8264
	290.615	36.7236	297.449	308.462	35.6988	36.6582
	290.375	36.9339	298.684	310.541	38.6662	39.2187
	289.977	36.5154	299.062	311.749	37.0355	38.6744
	291.251	38.4666	302.105	312.714	37.899	38.331
	291.939	37.7988	305.711	313.98	38.7906	38.5276
	290.07	37.1296	309.256	313.286	38.1566	39.639
	290.463	38.4103	309.25	313.505	39.1218	39.9895
	290.096	38.627	310.7	313.832	38.1286	38.6641
	288.733	39.935	311.325	312.979	38.2717	40.7797
	290.366	38.0943	310.898	314.585	37.8262	39.7831
	288.613	37.9873	312.37	312.149	37.4624	38.7273
	289.509	38.9833	312.839	313.524	37.4856	40.4371
	290.147	36.7701	312.827	312.062	38.0917	39.4419
	287.519	38.6405	312.69	313.471	39.0747	41.8293
	289.354	38.5591	313.663	314.149	40.3523	42.1478
	289.451	38.17	313.744	313.603	39.5376	42.57
18	289.047	40.6107	313.318	314.662	40.6884	42.5808
	287.469	39.5908	313.573	313.711	40.5327	42.9029
	285.68	40.7624	312.93	313.939	41.7966	44.8786
	285.874	41.5849	313.173	313.777	41.1392	45.4592
	285.877	42.2215	313.287	314.196	43.7456	47.5513
	283.624	41.652	313.596	313.792	44.0752	48.5744
	286.62	42.0106	313.694	313.375	43.2426	48.3866
	285.046	41.5409	312.549	313.444	43.8533	47.8343
	283.844	40.0772	312.335	312.798	42.4599	47.2715
	282.565	41.1894	311.567	312.966	43.6456	50.2193
	283.144	41.6973	311.946	312.592	44.7733	50.9847
	282.143	42.0454	310.077	311.866	45.146	54.6904
	282.315	44.0543	310.786	311.68	44.4824	56.4805
	280.555	46.0519	310.777	311.643	47.9805	58.2016
	279.826	47.9208	309.741	309.586	47.8478	61.3464
	279.822	49.1563	309.685	309.977	46.432	62.1037
	278.506	51.3766	309.58	310.112	48.2756	63.9595
	276.623	55.0557	310.451	308.833	48.6741	67.6192
	274.899	61.8351	309.198	309.076	50.6761	72.7074
	280.185	66.9267	308.482	308.354	52.139	77.5962
	278.039	73.8367	308.113	309.385	56.7815	85.4851
	277.563	76.8705	308.638	310.557	58.6029	89.2452
	277.334	79.6132	310.891	310.669	62.7858	96.7501
	272.991	85.4824	306.474	308.505	64.0334	104.355
24	275.547	95.0181	306.934	309.55	68.8094	112.007
	274.398	102.024	308.628	310.465	75.1287	118.852
	271.663	108.465	307.608	309.992	78.1934	124.829
	271.134	112.655	306.44	308.24	81.832	127.993
	270.843	118.185	306.828	307.641	84.9639	130.559
	271.716	123.686	306.33	307.458	90.7842	135.441
	271.657	130.783	306.354	307.722	96.879	143.523
	271.554	135.652	305.716	307.029	103.609	150.501
	269.838	142.084	303.604	306.139	107.779	155.473
	271.557	150.208	303.908	305.935	112.687	160.415
	273.216	158.757	306.199	305.707	117.63	167.924
	272.151	163.43	302.201	305.849	120.229	173.178
	272.334	168.439	301.77	304.449	124.809	172.994
	271.264	176.961	300.449	305.721	129.992	182.072
	270.38	184.643	301.263	304.495	135.119	186.089
	270.178	190.541	299.516	303.764	139.152	189.637
	264.682	194.146	299.256	303.663	143.259	194.577
	266.568	194.837	299.334	303.604	148.456	198.112
	266.19	201.05	298.406	301.578	152.006	201.019
	266.157	206.818	297.113	303.539	158.622	205.806
	264.576	209.92	297.627	302.123	162.536	209.973
	265.317	213.865	296.148	301.042	167.001	212.758
	266.282	218.705	296.329	300.475	170.398	215.305
	266.616	224.599	294.985	300.122	173.579	220.698
30	263.599	229.094	293.437	300.304	176.971	222.924
	263.129	233.159	293.607	300.186	179.24	228.404
	263.29	236.686	292.941	299.706	180.963	232.872
	262.471	240.651	293.407	299.149	182.666	234.033
	261.482	242.626	291.831	299.427	184.943	236.188
	268.279	245.467	290.59	297.604	185.807	237.025
	267.228	249.6	290.509	297.047	187.598	237.576
	266.854	252.198	289.829	295.69	189.649	237.845
	265.291	254.773	289.159	294.883	193.15	240.627
	260.883	258.185	287.14	295.441	195.357	241.994
	261.481	260.679	288.559	295.908	197.688	242.746
	264.595	262.963	286.202	293.689	198.523	243.851
	262.592	266.815	286.564	294.967	199.903	244.523
	262.8	268.929	285.849	292.381	199.597	246.054
	262.484	270.779	286.58	292.683	202.142	246.603
	262.183	273.422	283.524	291.884	203.912	248.134
	261.196	273.962	282.795	291.46	204.622	249.377
	260.815	274.234	282.053	290.959	207.489	250.527
	260.28	275.916	281.529	290.308	207.403	250.123
	261.583	277.533	280.652	289.136	207.449	249.641
	261.654	281.015	281.185	289.373	208.924	249.995
	261.301	282.036	281.348	287.714	208.256	249.75
	260.312	282.576	280.231	285.262	208.977	250.842
	259.605	282.222	280.367	286.265	208.925	250.233
36	260.788	282.849	279.306	285.247	209.639	249.723
	259.574	283.051	277.116	283.714	210.049	250.474
	260.577	284.153	276.966	284.333	210.665	250.426
	258.979	284.861	278.09	283.559	208.879	248.84
	255.698	285.578	276.97	282.974	210.715	250.089
	257.762	285.118	276.794	282.595	210.19	249.047
	259.889	286.097	278.139	280.922	211.784	248.749
	260.457	286.854	277.19	282.874	211.411	249.555
	262.381	285.351	278.572	282.35	211.119	250.008
	260.751	285.081	277.039	280.42	209.935	248.569
	260.935	285.901	276.165	280.781	210.676	249.627
	261.542	285.548	276.914	279.272	209.819	248.225
	260.246	284.016	276.478	279.759	211.306	246.335
	261.129	284.957	277.65	280.723	209.527	248.236
	258.639	284.2	278.452	281.041	210.994	247.271
	259.412	282.378	277.296	280.517	209.278	246.149
	258.681	283.241	277.083	281.484	209.806	246.15
	256.139	280.154	276.206	278.313	208.023	243.52
	259.905	282.111	279.1	282.071	208.593	244.412
	261.859	281.828	278.929	280.843	208.28	244.384
	258.484	280.789	278.811	282.537	207.381	243.275
	259.846	278.796	276.854	280.725	205.911	243.455
	260.623	278.677	277.377	279.632	206.524	242.38
	260.407	278.921	276.75	281.508	206.808	242.771
42	258.828	279.101	278.597	281.698	206.08	242.465
	256.366	277.363	278.867	281.549	205.881	240.988
	258.755	277.645	279.566	281.509	205.036	241.454
	262.208	274.86	276.674	281.234	204.569	241.823
	261.872	274.533	278.986	281.184	204.234	241.477
	261.028	274.516	280.059	281.21	205.762	240.608
	256.307	273.431	277.975	282.404	203.811	240.781
	260.799	274.211	277.522	281.056	203.895	240.481
	262.718	273.574	280.55	281.664	204.623	240.672
	261.05	273.287	279.839	283.056	200.9	240.729
	263.146	273.363	280.154	283.476	202.706	241.022
	262.288	273.578	282.075	283.012	203.328	240.238
	261.309	271.864	280.829	282.068	202.7	238.195
	260.514	271.317	278.949	282.083	202.768	240.252
	263	271.352	281.309	283.352	203.522	239.825
	259.609	270.561	280.486	284.224	203.861	240.776
	261.222	270.897	280.487	283.076	203.398	240.768
	263.267	270.645	282.608	283.958	203.513	241.421
	261.613	269.051	281.463	285.683	205.31	240.029
	261.893	269.179	282.543	284.424	205.693	242.133
	263.211	269.804	282.392	284.749	207.818	240.33
	260.757	269.806	283.113	285.106	207.394	239.853
	260.262	270.019	281.668	284.632	207.439	239.455
	258.818	268.208	283.795	285.482	206.927	240.971
48	260.316	266.943	284.601	286.184	208.688	240.683
	258.795	268.511	284.215	285.078	209.335	240.909
	258.584	265.813	283.323	285.822	208.314	240.961
	259.541	266.359	283.861	284.603	209.791	241.209
	258.911	266.654	283.79	286.871	212.756	239.921
	259.058	265.895	285.526	287.882	211.593	242.749
	259.374	267.169	286.001	287.913	212.943	243.394
	259.857	266.582	284.755	288.176	213.222	241.974
	260.957	266.561	286.008	287.54	213.334	242.532
	262.862	265.336	285.129	286.378	212.026	240.23
	262.635	265.484	286.427	288.003	213.081	242.698
	260.71	263.519	285.455	288.35	213.564	241.205
	262.931	263.755	286.355	287.341	215.147	242.431
	260.647	264.996	284.862	288.154	214.129	241.547
	262.39	264.767	286.702	287.988	216.655	242.185
	261.353	264.236	286.705	288.478	216.508	242.6
	261.986	264.664	285.986	288.62	221.117	243.15
	261.173	263.948	285.552	287.095	220.578	242.381
	262.271	264.899	285.956	287.727	220.344	243.351
	263.335	264.352	286.834	287.067	219.936	242.273
	260.949	262.647	286.142	288.782	222.277	243.954
	263.4	263.239	285.967	286.91	222.559	242.496
	262.921	262.288	286.755	288.074	223.839	243.304
	262.482	262.1	287.752	287.23	224.403	241.893
54	260.729	262.977	287.211	289.019	225.154	242.132
	260.478	262.754	287.323	288.813	225.601	244.646
	263.022	261.112	287.712	288.172	223.483	242.741
	261.495	262.327	287.834	290.155	223.867	243.7
	259.747	262.374	288.754	288.011	225.569	245.028
	261.826	260.79	288.024	288.328	223.905	245.496
	261.564	262.322	286.886	287.265	225.604	245.985
	263.229	261.168	287.498	288.526	225.379	246.644
	261.909	260.558	288.315	289.528	226.13	248.422
	262.205	261.356	287.645	288.938	226.288	248.151
	261.667	261.202	287.962	288.361	226.636	248.413
	262.922	261.452	288.718	289.187	229.187	249.742
	261.764	260.775	288.883	289.213	229.864	250.425
	261.481	261.881	290.314	289.308	230.398	251.643
	262.693	259.784	290.743	291.311	231.661	252.932
	265.875	262.337	291.396	290.732	232.878	253.928
	260.904	261.52	290.901	291.567	232.626	255.016
	262.711	261.724	290.628	291.432	232.919	254.57
	262.53	261.818	291.45	289.036	234.737	255.747
	261.48	262.42	291.794	290.883	236.956	254.319
	263.3	261.434	292.457	291.512	235.99	255.906
	259.941	261.025	290.514	291.56	237.692	257.037
	260.632	262.491	290.381	291.818	240.171	258.6
	259.538	261.546	291.869	293.449	239.612	259.795
60	261.47	262.343	291.235	291.444	240.381	259.42
	259.789	262.77	290.67	289.718	240.884	260.555
	261.426	260.133	290.294	289.579	239.415	259.15
	261.337	261.111	289.986	291.185	239.771	261.411
	264.047	262.869	291.147	291.379	242.315	263.189
	262.683	261.57	291.527	291.098	241.07	262.055
	263.76	260.97	291.346	290.717	242.362	262.283
	260.905	261.39	292.27	292.234	242.706	263.643
	263.496	260.046	291.278	291.673	242.684	262.229
	260.871	260.973	291.823	289.476	243.732	261.647
	261.962	261.001	293.08	290.399	243.922	262.124
	262.72	262.064	290.582	290.299	245.105	265.949
	260.574	260.794	291.289	290.456	244.192	263.094
	262.351	260.704	292.141	290.756	244.989	264.068
	262.772	260.59	291.498	290.441	246.006	263.83
	261.646	260.854	292.423	289.533	244.563	264.807
	262.78	261.242	292.324	290.876	247.771	266.946
	262.989	260.907	291.592	289.887	245.027	265.377
	262.255	261.229	292.432	291.117	247.628	268.244
	264.52	260.672	292.599	291.814	249.088	269.152
	263.06	261.18	291.623	290.524	249.16	269.075
	264.097	261.352	295.564	293.86	251.473	270.945
	264.098	261.57	294.721	293.495	251.74	270.988
	263.481	260.206	294.33	290.419	250.145	269.774
66	263.231	261.24	294.162	293.271	251.105	268.819
	264.151	260.282	294.86	293.409	252.923	273.062
	266.671	260.785	294.839	293.728	253.307	272.928
	265.58	260.952	294.678	293.902	253.165	274.261
	262.405	260.335	294.286	292.27	254.144	273.816
	265.305	260.922	294.856	293.204	255.495	277.49
	267.327	260.978	294.235	293.495	256.419	276.111
	266.74	261.211	294.55	292.657	257.324	276.2
	262.818	260.664	293.779	292.187	256.468	275.541
	265.793	261.375	294.639	293.305	257.537	276.84
	265.957	261.35	294.248	292.321	257.512	276.926
	264.379	261.766	294.837	291.793	258.191	278.841
	266.883	262.02	294.698	293.688	259.522	278.117
	265.404	262.504	294.858	294.639	259.271	279.157
	267.496	261.038	294.625	292.965	259.674	278.858
	267.471	261.312	294.891	294.805	259.702	279.207
	269.09	262.52	295.828	295.094	261.601	279.947
	267.215	262.244	295.669	295.258	263.186	279.876
	267.238	260.133	293.16	295.08	261.913	280.913
	267.526	260.305	293.628	294.204	261.778	280.626
	268.275	261.599	294.252	293.629	264.304	281.024
	267.185	260.761	295.997	293.539	263.4	281.773
	265.589	261.05	294.829	294.328	263.934	282.326
	267.458	261.106	294.272	294.049	262.885	282.239
72	267.476	261.846	294.915	294.476	264.094	282.63

## Sheet: Figure 3b
Hour	Control Pa Patient 54	Colistin (1 mg/L)	14/1 (MOI 1.0)	14/1 (MOI 0.1)	Colistin (1mg/L) + 14/1 (MOI 1.0)	Colistin (1mg/L) + 14/1 (MOI 0.1)
0	28.8204	26.7763	28.5512	21.4378	24.8968	25.6779
	28.0159	25.4031	27.4865	20.8411	25.4791	24.8791
	28.6065	25.7297	27.4853	22.2878	24.5093	22.8847
	27.3808	26.9803	26.7162	21.4176	24.3852	25.154
	25.4041	25.1618	23.6583	18.6813	22.3264	20.075
	25.7696	24.8447	24.4432	18.0895	19.6847	21.0011
	25.2585	25.9469	24.8308	17.8748	22.0041	21.4159
	26.5879	25.6177	23.7059	18.2132	22.4397	22.8535
	25.3124	25.4426	23.6606	17.8681	20.7921	20.6059
	26.3716	25.0071	24.6399	19.6364	22.032	21.4096
	25.7523	24.8117	22.3127	18.0745	20.8051	21.1219
	25.9209	25.3125	25.5554	20.1872	21.5375	22.0834
	25.8706	25.4234	25.2099	19.0102	20.4695	19.4552
	26.5254	24.2948	26.1394	17.6465	20.8193	21.6218
	29.9864	24.7272	28.8022	22.6307	23.5076	22.4454
	30.4387	25.125	28.501	22.6798	24.5696	23.1481
	30.8123	24.3352	29.413	24.8528	23.2452	23.7086
	32.038	24.8057	32.2704	26.273	22.6042	22.0333
	35.1312	24.8492	31.7928	24.8772	22.5165	23.3181
	36.6585	25.1236	33.1503	28.9402	22.068	22.6908
	38.1793	25.6348	35.1992	30.2934	23.8765	22.8976
	42.1474	26.4952	41.2597	33.988	23.2717	22.9595
	47.7053	25.6706	42.2602	36.8011	24.7604	24.2343
	51.2738	26.6735	45.3258	41.7028	25.209	25.3422
6	55.8745	25.3588	47.449	48.9791	23.2768	22.1926
	66.66	25.1363	52.1845	58.239	24.5053	24.909
	86.3159	26.9689	64.9619	77.3375	24.5386	25.3124
	107.74	26.3657	82.5054	96.7956	27.4892	25.975
	130.079	28.1564	104.862	122.884	27.4119	28.1736
	156.313	28.5266	132.959	147.909	28.7159	28.9755
	176.655	28.6396	156.728	170.093	30.2026	29.4278
	189.867	28.4355	178.218	190.687	29.4986	33.5627
	204.264	30.0884	191.792	201.715	30.9496	33.2123
	216.473	29.9059	198.706	216.336	33.767	34.2156
	228.208	31.1348	211.353	227.754	33.0172	31.2347
	235.826	30.5654	224.39	238.129	33.8068	32.703
	245.925	30.0813	233.408	247.154	34.9394	33.7672
	257.02	30.4683	242.905	257.116	33.6154	35.83
	263.669	29.6173	252.174	264.957	34.4269	34.8174
	269.869	31.2402	259.987	272.585	34.2071	36.3456
	274.917	34.4963	265.463	277.788	33.1585	35.0743
	281.638	33.2993	270.602	281.595	36.4406	36.3149
	285.666	32.4972	274.388	285.857	34.5637	36.6271
	287.697	32.2684	277.488	287.902	37.0619	40.0797
	290.215	34.0219	280.374	291.79	38.1913	37.7302
	292.643	33.32	281.637	294.493	36.4614	39.2862
	294.546	34.411	284.669	297.546	37.3644	36.1536
	296.007	34.636	286.643	299.272	36.1526	37.7027
12	295.001	35.8395	288.123	297.061	33.0423	34.6603
	297.38	36.7754	290.571	300.717	36.9417	35.8026
	296.077	33.3274	289.868	299.193	34.5293	37.5898
	295.558	36.4729	289.94	297.993	35.2802	35.8154
	295.183	36.9464	290.324	298.525	35.9436	38.5767
	293.156	37.1525	289.959	295.718	34.731	35.2773
	293.497	35.9806	290.936	296.081	35.8297	36.7331
	293.327	37.1886	290.707	296.988	34.9646	38.3052
	290.615	36.7236	287.97	292.692	33.9008	37.3401
	290.375	36.9339	287.372	291.6	36.9823	36.0599
	289.977	36.5154	286.943	292.756	36.3619	37.3658
	291.251	38.4666	287.496	292.607	38.5003	38.3244
	291.939	37.7988	288.562	294.396	38.2308	41.3049
	290.07	37.1296	287.296	291.585	38.865	39.4772
	290.463	38.4103	286.599	291.791	37.0709	38.6669
	290.096	38.627	287.224	292.476	35.4857	38.9304
	288.733	39.935	286.129	289.41	38.1322	41.1845
	290.366	38.0943	285.734	289.687	41.6951	40.6188
	288.613	37.9873	285.668	292.362	40.2601	41.0694
	289.509	38.9833	285.294	292.503	43.3948	42.4214
	290.147	36.7701	287.462	291.728	42.2429	42.4658
	287.519	38.6405	286.435	289.404	41.2794	41.2566
	289.354	38.5591	286.719	290.79	39.6026	39.9731
	289.451	38.17	287.045	291.186	44.9412	42.7185
18	289.047	40.6107	286.341	289.666	45.2084	44.5671
	287.469	39.5908	284.214	288.358	46.3184	43.6364
	285.68	40.7624	283.165	288.131	48.4643	42.4942
	285.874	41.5849	283.975	288.254	50.2848	41.514
	285.877	42.2215	284.197	288.488	52.7338	43.4839
	283.624	41.652	283.009	286.16	52.3378	40.004
	286.62	42.0106	283.422	288.499	58.0526	43.5604
	285.046	41.5409	284.223	287.458	56.9433	44.163
	283.844	40.0772	282.009	285.69	58.8072	44.8714
	282.565	41.1894	281.194	283.784	61.8758	44.2795
	283.144	41.6973	280.508	285.377	66.7293	45.3058
	282.143	42.0454	280.238	284.062	68.177	41.7898
	282.315	44.0543	281.114	285.161	70.5263	45.0167
	280.555	46.0519	279.352	284.65	73.626	43.0116
	279.826	47.9208	278.655	283.663	78.272	44.8816
	279.822	49.1563	279.533	282.219	79.0498	44.07
	278.506	51.3766	276.018	281.286	82.4665	45.5215
	276.623	55.0557	276.875	279.447	88.1852	46.2567
	274.899	61.8351	275.002	275.751	95.4417	48.7501
	280.185	66.9267	278.197	284.641	102.379	54.3619
	278.039	73.8367	276.179	281.092	106.94	57.7721
	277.563	76.8705	275.238	280.218	111.038	56.3211
	277.334	79.6132	274.169	279.988	118.821	59.1771
	272.991	85.4824	272.138	277.268	123.844	63.477
24	275.547	95.0181	273.361	277.143	130.11	67.3297
	274.398	102.024	272.316	277.519	133.505	70.5397
	271.663	108.465	269.4	274.323	140.033	74.1952
	271.134	112.655	271.687	274.738	143.08	80.0821
	270.843	118.185	270.808	273.607	145.994	87.7513
	271.716	123.686	271.58	274.843	149.051	93.5615
	271.657	130.783	269.588	274.357	150.688	99.6052
	271.554	135.652	269.379	275.407	150.855	103.94
	269.838	142.084	269.123	271.959	154.298	108.809
	271.557	150.208	269.876	275.394	154.316	113.331
	273.216	158.757	269.865	275.737	154.222	122.29
	272.151	163.43	271.437	275.372	155.483	129.74
	272.334	168.439	270.839	276.339	158.847	138.736
	271.264	176.961	270.181	274.503	159.158	143.866
	270.38	184.643	269.938	273.877	155.154	150.266
	270.178	190.541	269.126	273.214	158.715	162.095
	264.682	194.146	265.642	268.223	157.289	170.528
	266.568	194.837	266.587	269.707	159.828	179.63
	266.19	201.05	266.676	270.31	160.73	187.722
	266.157	206.818	266.021	268.457	161.534	192.879
	264.576	209.92	264.799	269.03	162.673	201.114
	265.317	213.865	264.059	268.562	163.779	205.485
	266.282	218.705	266.398	269.465	170.738	212.666
	266.616	224.599	266.123	269.035	171.861	221.155
30	263.599	229.094	264.663	265.904	173.507	228.026
	263.129	233.159	263.8	263.666	178.22	230.249
	263.29	236.686	263.089	263.891	182.392	235.946
	262.471	240.651	262.738	263.066	187.568	240.729
	261.482	242.626	260.887	261.161	193.175	248.693
	268.279	245.467	266.353	268.029	198.637	253.176
	267.228	249.6	264.304	265.164	200.702	257.812
	266.854	252.198	266.276	267.526	207.828	261.572
	265.291	254.773	262.688	264.329	212.45	265.468
	260.883	258.185	260.797	261.834	218.104	267.524
	261.481	260.679	261.853	259.844	225.418	271.421
	264.595	262.963	264.28	261.989	230.879	275.905
	262.592	266.815	261.267	261.328	236.525	278.458
	262.8	268.929	263.703	262.626	236.524	280.057
	262.484	270.779	262.046	260.744	236.936	280.23
	262.183	273.422	260.896	259.506	240.628	280.554
	261.196	273.962	260.843	259.099	243.471	283.159
	260.815	274.234	260.516	258.32	244.873	283.979
	260.28	275.916	258.661	260.13	247.883	283.779
	261.583	277.533	260.874	259.297	248.486	287.351
	261.654	281.015	263.423	261.306	253.494	287.584
	261.301	282.036	259.925	258.628	258.802	285.696
	260.312	282.576	259.427	258.225	261.179	284.54
	259.605	282.222	261.34	258.959	262.529	283.876
36	260.788	282.849	262.075	259.039	264.857	284.895
	259.574	283.051	259.657	257.301	266.299	285.11
	260.577	284.153	260.304	258.118	268.998	285.902
	258.979	284.861	260.845	256.949	272.012	282.455
	255.698	285.578	259.568	253.429	270.482	281.015
	257.762	285.118	257.889	254.878	272.176	282.022
	259.889	286.097	259.428	258.77	273.446	283.206
	260.457	286.854	260.588	257.075	274.518	282.28
	262.381	285.351	261.466	260.933	277.527	284.633
	260.751	285.081	261.534	258.844	276.455	282.902
	260.935	285.901	261.85	259.256	275.813	283.613
	261.542	285.548	261.098	259.284	275.541	285.01
	260.246	284.016	262.261	259.959	275.001	282.538
	261.129	284.957	262.248	260.301	276.789	284.229
	258.639	284.2	260.562	256.251	274.622	282.709
	259.412	282.378	260.194	257.786	272.81	281.69
	258.681	283.241	261.616	256.123	273.46	282.123
	256.139	280.154	259.335	253.545	271.956	278.86
	259.905	282.111	263.101	258.091	270.682	282.595
	261.859	281.828	263.955	259.875	271.56	284.179
	258.484	280.789	260.911	258.144	270.429	280.597
	259.846	278.796	262.414	258.455	269.97	282.182
	260.623	278.677	262.949	259.216	270.962	281.075
	260.407	278.921	260.43	259.359	270.93	280.881
42	258.828	279.101	260.629	257.601	268.25	280.854
	256.366	277.363	259.227	255.951	269.758	277.943
	258.755	277.645	259.695	257.25	269.11	278.787
	262.208	274.86	262.274	262.625	268.905	280.42
	261.872	274.533	262.254	262.433	268.855	280.181
	261.028	274.516	262.102	261.284	269.625	279.647
	256.307	273.431	257.74	256.67	264.603	276.231
	260.799	274.211	261.194	262.159	268.333	279.023
	262.718	273.574	263.868	261.817	267.145	280.203
	261.05	273.287	260.929	261.046	265.296	277.207
	263.146	273.363	264.289	262.592	267.403	277.743
	262.288	273.578	264.228	262.297	267.822	275.631
	261.309	271.864	263.371	261.963	265.57	274.906
	260.514	271.317	262.565	260.039	265.226	274.333
	263	271.352	265.804	262.397	266.331	274.687
	259.609	270.561	262.257	258.935	262.925	272.011
	261.222	270.897	263.399	262.19	265.132	272.106
	263.267	270.645	266.639	262.359	262.969	273.015
	261.613	269.051	266.618	261.162	262.402	272.534
	261.893	269.179	266.592	262.005	265.575	271.094
	263.211	269.804	266.927	262.413	263.237	271.294
	260.757	269.806	265.661	261.89	262.893	269.72
	260.262	270.019	264.28	259.554	259.127	266.424
	258.818	268.208	263.449	257.595	258.591	265.013
48	260.316	266.943	262.95	259.805	259.504	264.62
	258.795	268.511	263.582	258.438	258.254	262.97
	258.584	265.813	263.002	258.732	258.591	262.15
	259.541	266.359	266.071	260.37	256.686	263.5
	258.911	266.654	263.443	258.36	256.985	262.755
	259.058	265.895	261.381	257.085	257.685	259.75
	259.374	267.169	262.701	257.17	255.435	259.388
	259.857	266.582	264.608	258.72	253.988	259.519
	260.957	266.561	264.823	259.251	254.817	257.917
	262.862	265.336	267.699	261.732	256.322	260.013
	262.635	265.484	268.989	258.992	255.435	260.708
	260.71	263.519	267.268	260.2	253.673	256.966
	262.931	263.755	268.248	260.739	254.954	257.028
	260.647	264.996	265.278	259.723	253.958	256.544
	262.39	264.767	269.46	261.716	254.142	256.543
	261.353	264.236	269.098	261.918	251.801	256.767
	261.986	264.664	268.097	261.124	251.983	256.888
	261.173	263.948	268.796	260.006	249.496	253.878
	262.271	264.899	269.298	262.073	251.044	256.104
	263.335	264.352	270.286	261.623	248.401	255.747
	260.949	262.647	267.87	261.37	250.18	255.253
	263.4	263.239	269.9	261.176	249.534	255.658
	262.921	262.288	270.201	263.057	249.37	256.477
	262.482	262.1	268.42	261.944	245.583	254.795
54	260.729	262.977	266.74	261.424	245.933	253.343
	260.478	262.754	266.191	259.081	244.239	253.247
	263.022	261.112	269.903	260.816	247.192	256.218
	261.495	262.327	267.981	261.417	245.503	253.269
	259.747	262.374	267.189	261.216	245.375	252.02
	261.826	260.79	269.16	262.479	244.744	253.356
	261.564	262.322	267.532	261.894	244.729	252.732
	263.229	261.168	269.537	263.693	244.899	254.448
	261.909	260.558	268.16	262.618	244.599	251.19
	262.205	261.356	269.352	262.16	244.123	252.068
	261.667	261.202	267.108	260.564	243.368	251.738
	262.922	261.452	269.122	263.764	242.64	252.075
	261.764	260.775	269.684	264.323	244.792	253.282
	261.481	261.881	266.841	261.41	245.123	252.204
	262.693	259.784	268.061	263.926	245.232	254.057
	265.875	262.337	271.986	265.352	245.81	254.772
	260.904	261.52	267.765	261.332	242.551	251.089
	262.711	261.724	270.736	264.004	244.574	254.343
	262.53	261.818	270.285	263.206	244.321	252.455
	261.48	262.42	267.594	261.762	241.689	251.634
	263.3	261.434	269.81	264.523	244.8	253.252
	259.941	261.025	268.181	259.739	242.166	250.993
	260.632	262.491	268.452	261.515	244.279	249.65
	259.538	261.546	266.488	260.261	241.863	248.058
60	261.47	262.343	269.051	263.808	243.28	249.715
	259.789	262.77	265.126	260.361	238.794	246.941
	261.426	260.133	266.998	261.127	240.151	247.864
	261.337	261.111	266.816	260.774	239.27	250.039
	264.047	262.869	271.435	265.351	244.067	252.54
	262.683	261.57	268.461	263.559	243.395	250.855
	263.76	260.97	269.365	263.628	243.037	251.927
	260.905	261.39	265.063	260.499	241.505	249.681
	263.496	260.046	270.272	262.589	243.092	251.448
	260.871	260.973	266.748	260.578	241.896	248.426
	261.962	261.001	266.908	259.846	242.78	247.581
	262.72	262.064	268.587	262.293	242.217	248.591
	260.574	260.794	265.909	260.211	241.882	248.572
	262.351	260.704	267.397	261.421	241.881	248.37
	262.772	260.59	267.055	261.18	242.933	249.858
	261.646	260.854	268.203	261.41	243.162	250.302
	262.78	261.242	266.707	261.301	239.539	249.397
	262.989	260.907	265.458	260.549	240.714	249.509
	262.255	261.229	266.143	260.332	241.168	245.519
	264.52	260.672	269.816	263.45	243.223	248.208
	263.06	261.18	266.825	260.229	241.197	246.907
	264.097	261.352	268.461	260.425	243.016	248.374
	264.098	261.57	269.036	263.105	243.994	247.927
	263.481	260.206	266.788	262.117	241.043	246.49
66	263.231	261.24	268.52	262.488	243.212	247.392
	264.151	260.282	267.982	262.051	242.726	248.489
	266.671	260.785	268.955	263.848	245.321	249.621
	265.58	260.952	268.047	263.62	244.947	251.654
	262.405	260.335	266.216	263.338	240.639	249.311
	265.305	260.922	269.52	265.012	244.199	250.209
	267.327	260.978	271.605	266.469	244.832	252.019
	266.74	261.211	270.264	265.327	245.008	250.365
	262.818	260.664	266.134	261.154	240.891	246.939
	265.793	261.375	268.653	265.535	243.169	248.012
	265.957	261.35	267.197	262.542	244.082	249.984
	264.379	261.766	268.537	264.339	244.284	250.461
	266.883	262.02	269.014	266.643	243.087	249.932
	265.404	262.504	268.948	265.592	244.742	250.474
	267.496	261.038	272.245	269.596	246.171	253.235
	267.471	261.312	270.637	267.716	245.35	250.552
	269.09	262.52	274.081	269.115	247.204	254.983
	267.215	262.244	269.443	267.934	244.555	251.406
	267.238	260.133	270.691	268.46	245.259	251.753
	267.526	260.305	270.935	268.391	246.58	248.687
	268.275	261.599	272.715	268.834	247.352	253.281
	267.185	260.761	269.395	265.184	245.213	250.943
	265.589	261.05	267.953	264.719	246.01	249.117
	267.458	261.106	269.016	265.569	244.867	249.001
72	267.476	261.846	270.571	267.761	246.616	251.806

## Sheet: Figure 3c
Hour	Control Pa Patient 71	Ceftazidim (8 mg/L)	PT07 (MOI 1.0)	PT07 (MOI 0.1)	Ceftazidim (8 mg/L) + PT07 (MOI 1.0)	Ceftazidim (8 mg/L) + PT07 (MOI 0.1)
0	32.2304	24.6517	30.2738	26.2087	20.3082	25.9193
	33.0384	23.5757	28.8657	27.3518	22.5874	25.0301
	32.632	24.7472	28.84	27.8601	22.2387	25.2853
	33.1907	24.6452	29.3916	29.2075	22.471	24.4567
	33.8348	22.92	29.7853	26.3801	22.9301	25.8327
	32.4598	24.6384	29.2439	25.0483	18.9684	25.4934
	32.9781	24.6951	28.6802	24.2595	21.3195	24.0471
	34.8293	24.5851	30.1694	26.3551	21.9239	26.0353
	33.8186	23.6543	29.307	28.3859	21.1174	24.3589
	34.087	21.5384	29.2227	26.0453	20.4686	26.5041
	33.7589	26.3034	30.3758	26.1679	21.8226	25.1187
	35.5728	21.9337	32.3078	28.5594	21.413	27.6287
	39.3212	26.2801	31.7959	29.8898	22.653	25.0679
	40.5215	23.8723	34.0266	32.352	22.4642	26.4784
	44.8986	25.2449	36.2964	35.3291	22.8748	26.0402
	46.0144	26.2559	37.6322	34.9867	23.471	25.7566
	53.359	25.7272	40.3628	39.3121	21.0407	24.7334
	58.835	24.9498	43.2422	41.4318	21.4029	25.9434
	64.4134	25.2273	51.3314	46.4939	24.2763	28.6367
	72.4707	27.6257	53.3376	52.3747	23.1426	29.0587
	83.1339	28.7437	59.8324	57.6563	23.9905	29.8145
	106.429	25.0593	72.3563	65.4144	22.8046	27.9789
	123.76	26.062	92.3662	84.8374	23.5772	29.3244
	138.861	26.7015	106.939	101.72	25.9243	30.3563
6	152.889	27.3453	120.614	120.483	24.6089	29.1625
	177.896	25.3041	139.064	135.834	25.508	32.4366
	201.318	28.6392	170.518	154.622	25.1824	33.4224
	218.501	26.3601	192.097	170.711	25.7045	33.1556
	240.667	27.399	216.292	189.97	25.8764	33.6062
	261.98	28.6932	237.654	211.257	28.9143	35.9677
	271.88	29.0886	251.923	226.133	29.467	37.1837
	286.551	29.3911	264.261	239.38	30.4753	40.6607
	291.148	31.3276	273.919	254.266	31.3979	39.9613
	296.988	31.9487	283.564	267.622	28.1169	40.7807
	301.899	29.5665	292.692	276.644	30.3154	39.9764
	303.802	30.1748	297.615	283.023	30.194	40.57
	307.18	33.3423	302.802	289.041	31.8186	43.8226
	309.391	32.0037	306.469	291.538	31.0835	41.8767
	311.484	32.3707	308.407	297.855	31.7786	43.5287
	313.865	34.4339	306.654	299.099	31.7784	43.8939
	312.837	32.3836	306.432	298.704	32.1459	43.5711
	312.888	31.5934	305.537	298.397	31.3406	43.9735
	314.076	32.156	307.565	299.195	32.5076	45.7989
	313.234	32.7214	306.4	296.258	32.3486	45.8787
	311.704	31.3188	306.301	295.882	31.3693	44.4801
	309.033	34.043	307.422	292.913	31.8556	45.882
	307.253	31.0168	307.617	295.961	32.2096	44.6661
	306.184	31.5864	308.281	297.44	32.6623	46.2137
12	306.276	32.6509	308.966	298.727	31.645	47.1764
	307.667	34.4844	309.851	301.348	32.3511	47.5495
	307.208	31.8946	309.084	302.172	31.7394	46.2809
	308.379	34.5778	310.912	305.003	33.5016	48.2772
	307.908	32.0696	311.517	306.328	32.3629	44.4836
	308.257	33.7691	311.383	306.327	31.2625	46.4301
	308.647	34.4093	312.199	307.452	31.8152	48.9633
	309.388	34.0057	314.246	307.762	32.6428	48.803
	311.523	32.4061	314.345	306.565	32.5154	48.5891
	311.695	33.3683	311.926	306.222	33.31	47.9978
	311.386	31.1936	313.415	304.59	31.495	48.3924
	312.432	33.1692	311.709	303.624	35.2024	48.1254
	312.721	34.0374	313.557	302.967	31.2123	49.7096
	313.698	34.0745	312.518	302.532	33.1856	47.6368
	313.531	34.6176	312.666	301.5	33.4132	48.5844
	313.664	32.0862	313.241	298.912	33.9372	49.7713
	311.688	33.0885	311.022	298.87	33.788	48.4206
	310.22	33.8492	312.244	298.145	33.1874	49.5703
	309.853	33.6456	310.574	297.369	34.0643	50.3058
	308.86	36.0199	310.62	295.599	33.1309	49.9934
	307.589	35.6454	311.364	294.583	33.7274	48.1201
	307.002	35.2317	311.714	295.282	34.257	49.1688
	306.347	35.9083	311.998	296.271	33.6039	50.0718
	307.319	39.514	313.522	294.447	35.5953	51.3053
18	309.225	39.5282	316.415	295.445	36.554	54.3124
	311.03	41.4288	316.11	294.001	36.3349	52.7138
	311.623	39.1029	315.33	293.819	35.5443	51.0236
	314.924	40.7883	315.533	294.064	38.2014	51.036
	315.379	41.0464	313.885	294.592	36.594	50.562
	313.841	43.5508	314.782	294.387	36.818	53.2927
	312.086	45.1665	313.591	293.943	38.0171	53.0323
	311.887	46.6715	312.062	292.908	37.2972	52.7951
	310.183	47.0461	313.112	293.642	36.0857	52.8659
	311.503	48.0973	311.965	294.498	36.4634	55.546
	310.481	50.9116	310.816	295.897	37.5737	53.9207
	309.505	54.0585	310.156	295.307	37.0797	55.0256
	308.374	56.007	309.173	296.277	38.3139	53.845
	309.626	60.984	309.486	292.632	38.7917	54.3352
	307.95	64.6954	309.323	297.689	38.0794	53.7834
	308.201	68.2329	308.164	300.538	35.8673	52.9677
	308.021	74.1579	306.822	299.485	35.8085	54.1719
	308.24	81.6286	309.538	298.362	40.6774	57.1354
	307.841	87.5054	307.477	298.572	42.0653	56.2836
	307.673	93.2396	307.848	298.175	40.7525	55.8079
	308.334	100.613	308.522	297.558	38.3965	56.0916
	308.987	107.98	308.607	297.608	37.5619	58.2713
	308.239	115.022	307.675	296.153	40.635	58.1756
	308.337	122.762	308.421	294.434	40.4695	59.6689
24	309.129	129.163	308.748	294.425	41.0136	58.7361
	307.74	136.881	308.282	294.929	39.3145	58.8831
	308.94	143.963	308.561	294.703	41.1472	60.3972
	309.284	156.121	308.172	292.659	41.1847	61.2318
	308.444	168.98	306.749	293.83	40.5147	62.037
	309.335	182.949	307.372	293.807	41.2407	62.1927
	306.234	190.647	309.471	293.367	43.2239	60.974
	305.801	203.292	310.921	293.727	41.8048	62.7768
	307.23	212.024	311.124	293.038	43.7298	64.2833
	308.008	219.545	311.757	292.759	43.0816	64.7497
	307.485	228.911	311.695	293.442	43.5647	70.4021
	306.57	239.08	311.999	292.965	41.6799	69.9336
	308.123	245.967	311.06	293.616	42.6772	70.7414
	307.21	254.934	312.35	292.49	43.1992	71.5831
	306.8	264.829	311.612	293.311	43.1873	75.8576
	307.794	271.218	310.274	295.447	45.279	78.3461
	309.293	278.83	312.725	292.691	44.9678	81.1991
	311.435	282.582	309.754	294.179	45.8733	83.068
	306.749	286.514	311.78	295.151	47.239	85.9108
	310.371	290.783	309.095	297.317	48.9219	89.0641
	311.964	296.427	309.283	295.41	47.3173	90.6078
	312.012	302.792	309.514	297.076	52.2893	94.8556
	311.684	301.538	310.223	297.27	53.6946	98.6536
	311.753	302.189	310.297	297.316	54.5317	101.862
30	313.02	299.116	308.98	297.545	54.945	104.191
	313.703	302.066	310.311	297.571	60.0643	110.001
	312.713	299.792	311.393	298.367	64.4057	112.851
	311.464	299.58	310.085	299.27	65.0496	116.768
	314.457	300.482	310.045	298.729	71.0153	124.779
	312.76	299.721	312.114	297.206	72.6362	132.181
	314.351	299.088	311.829	298.418	78.0293	137.168
	314.22	298.246	312.625	296.566	82.2356	144.511
	314.301	299.214	312.763	297.493	84.8746	150.438
	312.071	298.679	314.717	296.223	93.8646	154.827
	314.944	300.158	312.788	294.206	94.8464	158.582
	314.688	298.975	313.803	295.285	107.29	166.434
	314.037	297.005	316.399	296.119	110.878	168.24
	312.41	295.998	315.636	295.837	121.322	174.004
	312.742	296.778	316.428	296.337	126.052	182.54
	313.09	295.475	315.991	295.63	133.37	187.336
	315.499	297.189	313.626	297.113	139.903	196.564
	314.845	299.586	316.565	296.331	147.184	201.706
	315.729	297.479	317.333	299.736	155.818	206.542
	314.696	296.587	317.884	297.28	162.176	210.612
	314.443	297.317	318.873	299.426	167.138	216.941
	313.247	296.649	317.533	298.867	176.123	219.776
	314.567	297.189	317.937	299.516	184.302	226.896
	314.656	297.767	318.465	299.459	190.563	230.53
36	314.026	298.033	316.775	299.869	201.129	235.533
	315.534	297.987	319.613	300.264	209.646	238.871
	316.203	298.536	315.875	299.394	214.899	243.411
	314.76	297.512	319.402	299.169	221.766	245.078
	316.77	299.137	316.382	298.381	224.555	249.546
	316.553	298.237	317.472	298.176	235.908	251.326
	316.691	299.941	316.682	296.729	235.555	255.896
	316.91	299.974	317.818	297.862	245.079	256.86
	317.415	299.478	317.359	296.094	248.572	256.949
	317.164	301.351	316.132	296.95	251.825	258.522
	316.434	301.438	317.153	295.222	255.669	261.858
	316.795	301.019	317.323	293.554	261.074	262.192
	316.401	303.132	316.668	292.719	262.679	264.438
	317.169	301.91	317.625	293.166	266.13	267.007
	314.396	301.936	320.004	292.986	267.353	266.651
	315.312	303.666	318.326	292.872	272.702	267.577
	316.119	305.979	317.39	291.456	274.455	268.255
	315.61	304.237	317.733	291.764	277.818	271.211
	316.14	308.027	317.384	291	282.308	270.672
	316.412	310.287	315.912	290.97	283.069	272.234
	315.024	311.754	316.288	291.301	287.327	274.232
	313.774	310.82	316.945	290.456	285.843	275.315
	312.853	309.83	317.341	290.072	286.889	275.523
	313.667	307.63	318.487	287.673	288.304	276.864
42	313.574	309.784	317.269	289.537	289.008	276.944
	313.349	309.405	317.763	287.647	290.194	280.59
	313.035	308.868	318.207	286.568	293.589	281.9
	312.302	308.439	318.098	287.191	294.745	281.865
	312.072	308.29	317.764	287.321	296.825	283.35
	313.004	308.607	318.982	286.322	296.788	284.487
	311.946	309.986	317.375	286.329	298.246	285.714
	312.057	306.718	318.312	285.985	297.913	286.654
	312.752	307.251	317.553	286.354	299.865	287.412
	311.115	308.824	316.546	284.952	298.594	287.809
	312.489	306.437	317.564	285.543	299.358	289.256
	312.643	305.982	318.31	285.303	299.812	289.342
	311.816	306.205	316.818	286.694	298.953	289.749
	310.356	304.559	315.93	286.056	300.059	290.869
	311.147	301.062	315.836	285.041	298.016	291.168
	311.229	300.411	316.338	287.399	297.225	291.684
	311.078	297.351	317.266	287.054	296.765	291.217
	310.907	297.516	315.635	285.893	296.386	294.906
	311.209	293.399	316.261	285.778	297.054	292.498
	309.489	291.439	315.425	284.903	296.866	292.173
	311.951	293.296	313.204	284.073	297.243	295.221
	311.16	290.647	314.041	284.584	294.575	297.01
	311.525	289.212	313.241	285.654	296.844	296.538
	311.695	288.62	314.646	285.848	295.441	294.359
48	311.651	281.611	314.268	284.708	297.296	295.869
	311.561	282.413	313.731	284.397	297.194	297.509
	311.21	281.392	313.625	284.693	297.275	296.841
	307.858	278.883	314.642	285.661	299.707	295.467
	307.578	278.146	314.649	284.121	299.78	295.06
	310.75	280.328	313.379	284.023	300.059	297.628
	309.001	275.066	313.178	283.255	301.959	295.092
	309.864	276.324	314.793	281.851	303.732	295.589
	309.307	276	314.371	282.789	301.888	294.732
	307.757	276.103	313.936	283.718	300.787	294.897
	307.754	276.388	314.192	282.397	304.172	294.842
	307.435	276.104	315.199	283.932	304.475	293.617
	308.537	275.36	314.507	284.147	304.711	292.871
	306.743	276.361	312.815	283.548	301.971	291.447
	307.655	275.453	313.245	282.579	304.097	291.845
	307.098	275.563	314.382	283.638	304.27	291.746
	307.723	273.709	313.441	281.58	304.781	291.91
	306.041	273.851	314.321	282.016	306.497	290.736
	309.265	277.456	313.424	282.522	304.557	293.071
	308.169	275.103	311.89	279.972	305.247	290.389
	309.175	278.12	312.645	281.218	305.363	292.112
	307.892	274.358	312.482	281.807	304.771	289.736
	309.168	278.978	312.964	282.23	304.885	292.965
	308.426	278.068	312.239	279.304	305.739	292.46
54	307.948	278.205	313.672	280.448	305.34	291.696
	307.953	279.2	312.724	281.053	306.131	291.691
	305.916	275.262	314.333	280.351	302.764	290.014
	306.602	275.969	311.203	280.833	304.128	287.606
	306.933	273.741	311.754	280.432	302.116	287.593
	306.946	276.982	311.921	280.843	303.387	289.646
	305.806	277.075	311.769	283.926	303.66	288.577
	306.416	274.573	313.023	280.32	303.369	287.329
	307.819	277.29	313.553	280.897	304.543	287.549
	305.936	277.089	312.681	279.889	304.231	286.993
	306.767	276.409	312.487	280.969	302.357	287.223
	305.332	274.843	312.718	280.627	302.965	286.506
	306.085	274.584	311.734	278.911	304.456	287.25
	304.764	275.302	312.496	280.685	303.291	285.585
	304.557	274.535	312.442	280.951	303.198	286.831
	305.53	275.531	311.658	278.508	303.214	285.763
	304.38	274.207	310.444	280.417	302.946	286.062
	305.222	275.016	311.769	277.563	302.728	285.335
	305.545	279.599	311.357	279.913	303.525	284.969
	305.269	276.298	310.447	280.085	303.128	287.534
	304.682	277.312	311.691	277.987	302.78	286.907
	304.645	276.267	310.144	279.906	304.371	285.251
	305.297	278.816	311.846	282.17	303.793	285.954
	305.64	279.092	311.381	278.408	303.018	285.532
60	304.564	279.084	312.426	279.193	303.399	285.977
	305.184	280.352	312.957	279.621	303.959	284.366
	304.004	279.191	311.595	279.133	303.973	284.405
	305.169	278.785	311.086	280.546	305.176	284.567
	304.571	278.275	310.493	281.099	304.541	285.047
	304.779	277.68	310.084	280.582	302.378	284.781
	304.737	281.057	310.644	280.427	303.877	285.086
	304.6	280.383	311.773	280.801	301.71	284.309
	304.776	279.359	310.82	282.148	303.443	285.114
	303.491	279.391	311.812	282.543	301.716	285.288
	304.199	279.743	310.278	280.594	301.725	282.927
	304.155	279.838	310.217	278	302.733	283.81
	304.839	281.625	310.187	279.231	303.178	285.316
	303.289	279.703	309.614	277.984	301.469	284.728
	304.705	281.779	310.887	278.672	302.134	284.254
	305.148	281.31	310.791	279.109	303.128	284.737
	303.669	280.961	309.297	280.547	302.688	284.228
	304.021	279.398	311.618	279.853	300.401	284.703
	302.76	280.9	310.443	280.292	301.573	284.426
	302.686	280.58	310.461	279.422	302.076	284.157
	303.269	281.211	310.658	278.567	302.73	285.504
	304.328	279.694	308.803	279.291	302.166	285.258
	302.558	279.756	309.864	279.454	301.978	285.377
	301.734	280.113	310.459	280.438	299.271	282.322
66	303.213	281.174	310.455	281.067	301.073	284.018
	302.067	281.645	311.122	281.344	301.022	284.251
	303.747	281.545	310.527	280.062	301.805	282.991
	303.014	280.217	311.488	279.202	299.597	282.516
	302.845	280.181	311.095	281.143	301.226	283.873
	302.866	280.263	310.316	279.052	301.826	284.427
	303.236	277.988	310.599	278.28	301.172	283.986
	303.186	281.084	309.808	277.689	300.802	284.005
	303.184	278.989	308.688	278.83	299.441	284.199
	302.176	278.365	309.298	278.486	299.733	281.631
	301.064	279.657	308.933	276.621	299.538	283.086
	300.174	279.475	307.096	281.216	298.617	282.142
	302.647	279.991	310.115	277.829	302.478	284.316
	301.189	279.667	308.562	279.026	300.92	282.302
	301.981	280.95	309.607	278.126	301.184	283.041
	301.367	281.364	308.715	278.751	300.024	282.905
	301.531	279.663	308.611	278.01	300.585	285.562
	301.882	281.709	307.9	276.934	301.301	281.518
	303.457	281.111	308.663	277.003	303.038	281.826
	302.014	281.2	308.319	276.95	302.02	284.307
	303.092	281.27	308.094	276.302	300.305	282.379
	301.854	283.263	308.146	278.308	301.121	284.399
	301.896	282.769	308.592	276.828	302.176	282.729
	303.072	281.193	307.574	277.715	300.808	281.781
72	300.347	281.393	307.888	279.173	301.793	283.783

## Sheet: Figure 3d
Hour	Control Pa Patient 82	Levofloxacin (4 mg/L)	4P (MOI 1.0)	4P (MOI 0.1)	Levofloxacin (4 mg/L) + 4P (MOI 1.0)	Levofloxacin (4 mg/L) + 4P (MOI 0.1)
0	23.0535	20.4003	22.9216	14.9477	14.7863	15.8082
	22.7636	20.7432	22.0062	16.5217	13.3529	17.0885
	23.5304	21.3527	23.6558	17.1726	14.9009	16.866
	23.3969	19.3204	23.1308	16.0399	14.1428	17.1444
	23.8132	23.3118	24.2105	17.4535	16.0355	17.7999
	23.8239	21.8761	25.0072	16.6906	14.2955	15.9077
	23.9917	21.9796	23.1919	16.1878	14.1208	16.9957
	23.6148	22.7411	21.0671	15.8118	13.8113	16.9953
	23.4733	21.7559	23.7005	16.1653	13.6571	17.968
	23.844	21.3805	24.7315	15.7962	15.8491	16.7062
	23.0088	20.9637	22.6614	15.3679	16.0405	17.3598
	24.1408	22.2839	24.1641	15.8312	15.0656	19.0254
	24.3057	23.148	24.6361	17.708	16.2946	16.6949
	25.0426	21.5688	25.626	16.9585	14.7384	17.4654
	26.0579	24.3046	25.9378	19.6691	17.2608	20.7986
	26.5418	23.7796	27.4573	19.3101	17.1197	17.5201
	27.0367	23.9638	29.2772	21.0142	18.2612	19.2075
	26.5136	23.9938	26.1494	21.173	18.2918	20.0042
	26.9561	25.7214	28.9322	19.439	18.1702	19.5186
	26.5983	23.3668	29.0779	17.5782	18.3441	19.7907
	27.9792	23.9006	29.0761	21.3041	16.8198	20.1639
	27.8915	23.4107	27.6445	21.7302	19.3024	20.5501
	30.0275	24.7233	31.5067	21.6855	17.8114	21.6875
	29.8222	23.1886	29.1174	21.937	18.1355	20.3145
6	31.0433	24.5306	30.7059	22.2267	19.1111	22.6294
	32.4563	23.6068	32.0754	23.7691	17.8191	23.3469
	32.3354	24.5659	34.483	23.6385	19.7383	23.8289
	33.0437	23.1554	33.0037	23.6854	19.0995	22.9349
	35.1611	24.1051	34.4863	25.5802	18.444	21.5169
	36.5661	24.2117	34.5369	27.5794	18.5345	24.7858
	43.5188	26.2836	40.9039	33.9818	20.3845	25.1073
	47.6503	27.5677	41.766	36.2116	20.9816	24.0771
	52.7404	25.7437	45.5496	40.6902	21.4073	22.1487
	58.6538	25.3958	46.5918	43.9665	21.8973	23.5264
	63.3066	24.815	49.8946	50.4171	20.1215	26.1837
	70.2137	28.0784	55.3671	56.0893	21.6629	27.0084
	78.2966	25.4067	55.6128	60.2979	22.1259	28.2573
	83.4751	25.9727	57.8168	64.5672	22.4091	26.4495
	89.3686	25.8644	60.7621	70.4068	23.8138	27.9219
	95.8326	28.014	62.4459	73.257	21.8414	26.8833
	103.811	27.7383	66.595	79.9758	26.6495	28.882
	108.922	29.3324	68.0554	82.4539	25.7226	31.2402
	113.444	29.3694	68.2242	87.6981	26.1696	29.9054
	118.108	26.9556	72.6572	87.9036	25.4737	30.1248
	124.747	26.9774	73.669	92.3086	25.4777	31.3317
	129.035	27.6742	74.5862	96.8432	26.3543	30.7591
	131.893	28.1877	75.0968	98.9715	24.9241	30.3701
	135.578	28.9024	75.4642	100.566	26.0534	27.9213
12	140.863	30.1943	79.4311	108.104	28.7058	31.6981
	144.798	31.8875	82.1032	111.329	27.5448	31.2359
	146.432	29.2413	82.5434	111.859	25.1293	34.0515
	151.533	29.7986	84.5998	115.848	27.1571	31.2438
	155.373	31.2959	87.0125	119.367	25.9144	32.6242
	157.61	31.5281	86.3782	123.319	25.892	32.6166
	157.796	30.6229	88.3915	122.298	26.5415	33.0034
	160.152	29.2089	88.3932	125.835	26.3609	31.8556
	163.628	28.4322	89.9728	127.425	25.1369	30.7574
	167.601	30.3586	92.8229	128.62	25.2622	33.1797
	168.792	29.6547	93.7351	133.293	25.1274	32.3491
	170.595	28.1608	95.313	134.414	27.7255	31.5301
	171.721	29.6827	97.1458	137.776	26.833	33.1561
	174.308	29.3887	97.6388	139.06	24.5057	31.0145
	175.265	29.0007	99.8405	141.487	24.9234	32.0118
	177.696	29.7023	101.572	142.95	25.1713	30.597
	179.568	29.3602	103.762	145.362	27.5036	31.7154
	183.187	30.3762	107.095	145.896	27.4436	34.984
	183.301	31.8724	107.615	148.876	28.2007	33.2646
	185.361	32.8006	109.94	152.856	27.6905	34.2535
	187.433	32.6805	113.746	153.494	26.6666	33.7283
	187.135	31.6962	112.551	153.396	29.1784	34.0885
	187.392	31.1256	112.508	153.558	27.0814	34.4322
	189.444	32.0377	115.001	158.193	27.0228	35.0554
18	193.899	32.4886	116.933	159.947	28.613	35.4344
	195.77	32.2697	118.027	164.087	27.4969	33.8799
	199.038	32.1021	121.63	162.459	28.8133	34.9234
	200.421	32.5585	121.744	164.733	29.7939	36.4311
	197.335	32.8109	122.077	164.442	28.1035	34.8114
	198.325	32.659	123.622	166.343	27.6035	34.5113
	199.696	34.8219	127.895	170.198	28.1644	36.924
	201.438	31.4455	128.869	168.922	28.8026	34.334
	202.986	32.9557	129.445	169.049	29.2485	34.5438
	202.204	32.9051	133.728	170.189	29.2161	35.2158
	205.51	36.6695	134.873	174.542	28.6319	37.5124
	205.715	37.8561	137.196	175.861	30.634	35.8521
	208.385	36.098	139.076	175.995	30.897	37.1198
	208.637	37.5196	139.935	177.666	30.5494	35.9354
	207.605	37.1783	141.276	176.761	29.7692	36.784
	207.624	38.5379	142.631	176.511	30.6166	36.1717
	209.486	38.2318	142.884	176.043	30.9099	37.4104
	208.966	40.9399	145.956	179.385	30.2055	37.3691
	210.042	38.4653	147.546	180.175	29.2915	36.5425
	212.218	43.0215	148.633	182.366	30.1054	37.8284
	209.76	42.4013	150.715	181.386	30.6096	35.2289
	211.334	42.4561	153.439	184.334	29.3125	34.8628
	212.28	44.3549	154.182	184.794	30.8045	37.0014
	211.277	44.6518	156.949	186.729	31.1069	36.8054
24	213.262	47.3658	156.645	188.256	31.69	36.4534
	213.242	48.8925	158.398	187.781	31.5151	36.1332
	212.591	49.7131	158.453	187.383	30.4017	36.1618
	212.19	52.4538	161.373	189.258	30.3661	37.9457
	212.742	54.6213	161.933	191.625	29.3535	35.3786
	213.191	55.0205	163.694	192.844	31.4536	36.8058
	212.985	57.8135	165.719	192.173	31.8354	37.5523
	212.085	58.1012	166.984	193.26	31.4451	36.6602
	213.38	58.31	167.217	193.615	29.4429	38.4144
	215.134	63.2924	170.298	196.004	31.1977	36.7869
	213.641	64.9102	171.089	196.372	30.157	36.3132
	213.017	66.088	171.989	194.012	30.0191	37.0502
	214.828	67.7853	174.668	196.805	29.2953	36.6048
	213.036	69.3732	174.862	196.516	30.7958	35.8144
	214.763	70.3113	177.317	198.741	28.6419	37.4352
	214.647	73.51	180.247	198.679	28.8417	34.6055
	215.125	77.8366	181.196	198.352	31.2651	35.6667
	214.771	77.145	180.551	198.933	29.5979	38.2716
	216.2	80.5196	183.467	201.599	30.4433	36.0248
	215.2	82.4534	182.721	201.16	29.7805	36.7217
	216.324	87.2995	183.089	203.418	29.2556	37.1641
	213.877	86.0366	184.838	201.968	29.3324	35.5412
	214.64	89.5617	187.428	203.609	30.6676	36.0265
	214.684	95.5151	188.978	203.629	30.8577	36.199
30	214.182	93.4833	189.051	202.475	31.2186	36.6011
	215.412	96.4385	189.404	204.325	30.5706	36.2223
	214.049	99.8735	190.777	204.444	29.4336	36.7108
	215.922	103.658	191.823	205.006	30.6942	36.5341
	214.695	104	192.719	205.65	30.1194	36.4413
	215.052	106.063	193.296	204.68	31.6582	36.8893
	214.431	105.531	193.782	204.387	29.7337	34.0367
	216.2	109.379	197.482	208.26	32.2351	38.421
	216.29	111.215	197.733	210.072	32.3013	40.1505
	217.361	112.457	200.255	210.049	32.1628	39.9722
	214.857	109.765	198.824	207.678	31.2671	37.0663
	215.779	110.482	199.527	212.147	31.3053	36.4589
	218.371	115.036	200.95	213.136	34.2609	38.8997
	217.866	115.317	202.857	213.104	33.8758	38.5621
	218.638	117.271	203.305	213.613	35.0645	37.9388
	217.215	117.516	206.273	212.263	35.4344	39.8001
	216.82	119.262	205.061	211.17	34.3469	38.3875
	217.755	118.547	206.068	214.142	34.5538	39.4761
	217.044	120.1	205.891	215.107	32.7202	38.3509
	217.778	122.109	207.887	215.277	33.0511	41.0837
	216.331	123.701	209.495	213.241	33.6939	38.9832
	217.387	124.869	209.836	216.078	34.3083	38.3703
	216.99	123.711	212.733	215.959	34.2445	39.6605
	217.206	127.371	213.185	215.74	36.1539	39.5195
36	218.766	128.441	214.641	215.34	35.2622	40.9073
	218.114	130.539	213.748	215.844	35.4912	40.8132
	218.642	127.658	215.131	217.252	35.4572	40.6789
	218.712	129.959	215.567	216.121	36.901	41.9914
	219.098	131.103	216.57	216.742	34.975	41.4762
	218.719	130.534	216.838	218.16	36.0781	41.0558
	219.378	130.194	218.479	218.948	36.013	41.8202
	219.396	131.487	216.793	218.474	37.9357	41.6185
	218.196	133.051	219.117	219.165	39.4433	40.9425
	219.35	135.466	218.167	220.644	37.6369	39.9048
	218.762	133.609	218.136	219.207	38.7619	40.2496
	220.773	134.065	219.304	220.408	39.3762	42.2026
	218.894	135.379	219.881	219.032	38.9063	41.7029
	219.8	134.713	218.812	218.563	40.1226	41.5001
	218.804	134.891	222.003	219.857	40.5134	39.5296
	218.975	138.069	222.231	221.1	41.8709	42.3671
	219.427	137.491	221.729	220.535	42.3646	42.5508
	220.27	137.722	224.578	221.451	42.4593	42.7317
	219.005	137.926	222.531	219.544	41.6501	41.7238
	219.972	138.192	222.447	219.352	42.7131	42.0942
	220.769	141.696	224.072	220.44	43.0025	43.1971
	222.614	139.926	225.262	220.782	44.5529	43.5123
	219.961	142.459	224.991	219.874	42.7409	40.8136
	219.82	142.524	223.701	220.03	44.4767	42.3301
42	220.069	141.033	224.92	219.032	45.9462	42.2898
	220.947	141.751	227.195	221.795	45.3299	44.2223
	220.857	142.52	226.251	219.859	46.9209	43.134
	219.229	141.916	226.23	219.721	46.7743	42.7963
	220.353	143.645	225.799	220.362	47.8779	41.1111
	221.496	144.312	226.094	220.724	49.2776	42.6938
	221.285	145.074	227.051	222.119	49.0802	42.9609
	220.923	146.677	225.687	221.567	49.551	41.7558
	220.271	147.249	226.639	221.206	48.8564	44.6021
	222.065	147.288	226.916	222.333	50.9782	45.4301
	222.041	147.616	227.462	222.79	51.3993	45.7066
	221.499	145.358	226.754	221.603	50.0898	43.0027
	221.765	147.882	227.972	222.24	50.4886	44.5696
	221.918	145.445	226.864	222.479	50.8979	44.3759
	221.948	147.851	226.734	220.834	51.1636	42.2498
	221.942	147.964	227.197	221.696	51.9786	42.1326
	222.394	150.087	227.404	222.417	50.633	43.3053
	222.025	149	227.62	220.445	52.0321	44.597
	222.583	148.876	228.193	222.03	52.9671	46.5005
	222.111	148.183	228.357	222.867	54.4599	46.1572
	223.84	150.876	228.966	223.996	55.2052	47.0697
	223.505	147.989	229.218	222.013	54.5419	46.5042
	222.024	149.625	227.979	220.098	53.5819	44.2935
	223.044	151.351	228.406	223.355	55.9101	45.8407
48	222.548	151.607	228.493	221.762	55.8531	46.9613
	222.764	150.691	228.971	220.159	55.3803	44.4401
	223.268	151.091	228.579	222.623	55.897	47.4674
	223.675	150.913	229.565	221.634	56.443	46.6508
	224.268	151.45	228.973	222.396	57.2103	47.9816
	223.656	150.663	229.321	223.412	57.9882	46.6034
	224.168	151.454	227.035	222.628	58.668	47.6504
	222.663	151.8	227.683	221.488	58.6877	46.7749
	225.413	152.688	228.762	222.696	57.9592	46.7337
	225.309	152.256	228.781	222.69	59.003	47.2445
	225.52	152.153	231.154	222.073	59.3916	50.4039
	224.19	154.778	229.194	222.934	58.7831	49.515
	225.478	154.144	230.23	222.598	60.5411	52.1431
	226.383	155.339	230.66	222.456	61.8122	51.762
	226.902	156.869	230.696	223.369	61.6008	51.7394
	225.641	155.185	230.656	221.125	60.9097	49.7068
	226.399	156.327	230.555	223.876	61.286	52.7265
	227.164	156.286	232.297	224.191	63.7318	51.249
	226.819	156.17	231.058	223.657	61.4398	54.6464
	227.9	156.128	232.085	224.475	66.1543	53.6094
	227.94	155.408	232.46	222.935	63.8134	57.3414
	228.771	156.11	232.619	223.839	61.7367	53.836
	228.541	156.256	233.517	223.138	64.9472	54.9937
	228.446	158.818	232.009	224.694	63.9498	55.0211
54	228.035	156.578	232.131	224.114	64.1849	55.9314
	227.875	157.249	233.289	225.606	65.7094	56.5198
	228.169	158.058	232.815	224.1	64.8221	57.0296
	228.578	156.389	231.829	223.968	64.3745	56.0168
	229.785	157.462	234.469	225.636	67.5878	57.0033
	229.03	156.263	233.702	223.474	65.7263	57.4832
	229.01	158.452	230.787	225.774	66.8529	55.892
	228.696	157.305	231.798	224.257	66.1222	57.7409
	230.094	156.69	233.025	223.175	66.0022	56.664
	230.236	157.135	232.703	225.582	66.982	57.6961
	228.684	157.42	232.207	223.78	67.7811	60.1968
	229.979	158.615	233.323	223.393	67.1553	61.5323
	230.281	156.596	232.875	224.832	67.7404	61.3486
	231.276	158.319	232.507	225.775	67.3583	60.4314
	230.305	158.889	233.488	224.876	67.3585	62.0601
	229.996	158.416	232.11	224.212	69.9176	63.2199
	230.334	158.08	233.313	224.18	67.718	61.4892
	230.599	158.498	233.868	223.713	68.7306	62.5446
	230.703	158.476	232.956	224.311	69.5948	62.8568
	232.089	157.301	234.35	224.191	70.1073	65.0236
	231.694	158.986	233.341	224.097	70.1672	67.1859
	231.655	158.438	234.478	224.76	70.7964	64.9067
	232.654	159.68	233.202	224.362	70.6555	66.9832
	233.064	160.788	233.25	224.178	70.4473	67.8284
60	231.862	158.856	234.835	226.277	73.8503	67.819
	231.538	159.272	233.332	224.967	69.5356	67.5913
	231.665	158.342	233.329	225.065	71.4806	67.8932
	232.601	158.756	233.514	226.383	73.214	70.3873
	233.519	159.619	234.401	225.68	72.8541	68.636
	233.239	160.18	234.563	225.232	75.0974	69.7441
	233.084	160.378	233.919	224.693	72.1267	70.3201
	234.023	158.895	233.402	225.556	71.0355	70.1175
	233.846	158.575	232.714	225.13	72.9555	74.3098
	233.304	159.16	234.959	225.762	73.1618	72.7872
	235.103	160.501	232.476	225.733	71.6551	72.8174
	235.377	161.232	235.248	227.066	74.3516	75.6447
	233.733	160.426	236.07	225.679	72.1374	75.9967
	235.397	160.927	236.522	226.006	73.4134	77.5158
	233.67	161.085	234.216	223.974	73.9329	74.338
	235.63	159.646	235.089	226.947	74.1985	75.4888
	234.965	158.548	234.183	227.225	75.1479	78.0789
	235.752	160.207	234.225	225.746	77.2098	79.9777
	235.326	159.732	235.436	227.263	75.1771	78.5684
	234.804	161.101	233.869	226.45	74.8054	78.0114
	235.181	160.497	234.468	228.062	74.321	82.8391
	237.446	160.164	235.987	227.46	75.0166	82.8691
	235.327	158.776	235.805	227.064	76.1907	84.3841
	235.886	160.725	233.822	227.268	76.1906	84.0505
66	235.557	161.567	235.192	227.352	75.7244	84.4351
	235.547	158.199	234.724	225.985	77.1075	83.1813
	237.2	161.769	234.432	226.881	77.3769	86.3569
	236.386	160.586	236.012	226.722	77.3813	86.7165
	237.194	160.408	235.524	226.559	77.1739	88.5665
	236.154	161.107	235.731	226.077	77.4777	90.2675
	237.42	162.525	236.406	227.205	78.8297	89.2188
	239.018	161.439	236.763	228.569	77.9484	89.2849
	238.602	161.876	236.382	227.759	78.0844	92.3558
	238.796	161.383	236.573	227.353	79.9028	92.0441
	236.884	159.919	236.654	226.114	80.2824	92.146
	238.628	159.703	236.171	228.321	77.3451	94.4228
	239.365	160.085	236.296	226.293	79.4398	92.791
	238.991	159.441	235.851	227.269	78.835	93.5722
	238.517	162.481	236.736	227.598	80.4738	95.2152
	238.808	161.33	236.629	227.938	80.0427	97.013
	238.288	164.32	235.541	225.904	81.3135	95.9534
	240.35	164.051	238.151	228.147	80.4318	97.3131
	240.014	163.217	237.134	229.004	82.6311	101.321
	240.317	163.385	236.065	227.613	82.0347	101.157
	239.402	162.126	235.758	227.16	83.2358	99.6136
	240.615	163.668	237.057	228.028	83.942	101.762
	241.059	163.851	237.576	229.104	81.6303	102.128
	240.331	164.777	237.806	229.335	83.6318	99.7398
72	241.384	162.651	236.926	227.638	83.6558	101.937

## Sheet: Figure 3e
Hour	Control Pa Patient 82	Levofloxacin (4 mg/L)	DP1 (MOI 1.0)	DP1 (MOI 0.1)	Levofloxacin (4mg/L ) + DP1 (MOI 1.0)	Levofloxacin (4mg/L ) + DP1 (MOI 0.1)
0	23.0448	19.6649	23.1887	15.2519	15.8172	17.5742
	23.1682	18.9423	23.1509	14.1615	14.2848	16.2745
	21.2073	21.1751	22.9915	15.4543	13.9415	17.9383
	23.8526	21.5643	24.1589	16.2481	15.888	18.4292
	24.2392	21.6274	25.7632	18.2346	14.8081	19.1091
	22.9358	20.7472	23.7087	14.2219	15.6939	18.0674
	23.3688	21.2064	23.4682	17.312	14.6964	17.0028
	23.2774	21.9837	22.6952	16.2027	14.0977	19.2513
	24.0325	21.8891	24.8738	15.7291	15.8742	17.2294
	23.6506	22.4915	23.3346	15.1884	14.0132	18.9646
	24.0938	21.2039	23.8794	15.8916	13.4267	18.0501
	24.622	22.0547	24.6108	16.95	14.9195	18.348
	26.0661	22.9898	25.6546	17.349	14.6239	18.7427
	23.2923	21.1083	24.4102	16.0202	14.4465	18.5104
	25.9443	21.6733	25.5011	16.8747	16.4613	18.4561
	26.3444	22.5705	27.1737	17.2214	15.206	19.7476
	26.0018	23.1026	28.3292	17.664	16.6235	20.2545
	26.0649	23.8196	27.8451	17.0813	15.9341	20.1311
	25.5954	21.6263	27.2569	18.3156	14.7631	19.026
	27.8943	24.5448	26.6887	17.7315	18.6419	20.3255
	27.3177	23.2978	27.9055	18.4312	18.3411	19.0093
	27.4019	23.1462	28.7058	19.6212	17.0308	19.3504
	28.6661	22.2629	30.1022	20.7233	17.5689	20.2053
	29.3728	22.2172	29.8575	20.5185	17.9591	21.3821
6	30.5057	23.6544	31.866	22.9199	19.7363	22.5956
	31.9596	22.8689	29.9395	23.5774	19.0858	23.3985
	33.2451	25.1586	33.7819	24.3274	19.1898	24.5937
	34.3741	25.6457	35.0971	26.0234	19.1757	23.2871
	34.3153	23.0268	34.8446	26.7659	19.8849	26.1102
	35.6862	23.4745	36.1029	28.488	20.5555	23.0574
	41.3839	26.8059	41.724	34.0165	21.7959	28.0085
	43.8716	25.1673	39.4246	36.7101	21.9456	25.4743
	52.6085	27.1365	44.0005	40.5118	23.0258	26.9127
	55.6457	23.6823	44.1343	43.5099	20.9981	27.163
	62.123	26.6277	47.3455	53.0032	22.6601	27.9255
	68.6804	25.2432	48.315	54.8715	22.5911	27.398
	79.676	30.1593	54.5069	62.5117	26.3082	32.5348
	82.8171	26.6558	54.9915	69.0799	23.9671	29.723
	91.9121	30.0541	59.8667	74.0703	27.0661	32.4042
	95.629	28.9691	59.8617	78.2514	26.2478	30.007
	100.591	29.2409	62.8498	82.4356	25.8223	30.3999
	111.74	32.2566	67.6523	90.2927	26.0132	32.789
	115.832	30.2963	67.6033	92.9982	27.2826	31.3078
	120.837	29.0551	69.3293	95.4238	27.1825	31.0656
	129.131	32.4696	74.9617	102.34	29.5776	35.9629
	132.123	30.7346	76.6017	106.496	27.506	32.3379
	137.48	32.9178	80.5598	109.191	27.7945	33.0426
	140.714	29.0589	80.9942	111.009	26.3807	32.4986
12	146.283	33.9373	85.1897	119.23	28.3134	35.1682
	149.924	31.9882	87.1026	120.876	30.2341	35.0674
	154.621	32.4275	88.6916	124.885	29.2719	34.5033
	157.431	30.9685	89.7231	128.222	27.4591	35.8578
	164.829	37.8138	96.5763	132.947	31.5331	38.7989
	166.289	31.8155	96.7652	135.492	29.7759	37.0324
	170.764	32.8912	99.9926	140.16	29.4249	35.8448
	170.626	32.1074	101.673	140.172	28.2803	35.6937
	173.36	34.4462	103.323	142.026	28.3979	33.9403
	176.411	33.0347	105.102	143.573	27.1062	35.3052
	180.436	33.3233	109.575	150.181	31.9542	37.216
	182.595	35.152	111.41	149.986	30.9882	35.8001
	184.338	33.8284	113.918	154.978	29.343	37.9629
	187.009	34.802	114.142	156.486	31.0106	36.347
	188.417	34.1113	119.229	156.615	30.8185	37.7409
	190.045	35.4905	120.431	159.755	29.0578	37.0279
	192.48	34.1239	125.109	162.978	28.902	36.611
	192.782	33.0998	123.546	162.507	27.3152	36.0979
	196.934	35.5268	129.682	166.927	29.9149	37.6726
	198.127	34.7952	132.78	168.613	31.8464	36.0084
	201.087	36.5241	134.243	172.757	31.752	38.952
	200.861	33.8929	136.34	172.47	29.3881	37.8411
	202.836	33.9585	136.748	172.825	30.846	36.948
	203.27	34.1622	140.878	174.41	29.7493	36.024
18	204.714	34.3728	141.866	177.333	29.9243	36.536
	207.638	38.6523	146.254	179.209	34.043	37.2926
	209.094	37.9192	151.564	182.132	32.9137	40.316
	210.599	36.7706	149.802	182.417	34.5732	37.8389
	211.8	37.2948	154.035	183.272	32.0439	38.2945
	212.763	37.7657	153.998	184.745	33.1359	37.3856
	212.491	35.9242	156.319	185.446	32.4957	37.3578
	214.091	38.4677	157.052	185.81	33.0246	40.3029
	215.049	38.4052	160.393	187.535	33.0273	39.1446
	213.287	38.8057	161.088	188.173	31.4822	38.4009
	215.471	39.8252	163.445	190.069	33.1777	38.7806
	215.175	38.8866	163.367	190.286	30.8827	38.0556
	215.313	38.727	167.08	192.111	31.9257	39.0094
	215.306	36.0352	167.794	192.092	31.473	36.0553
	216.817	38.97	169.59	193.29	30.8038	36.3674
	217.58	38.5428	170.159	195.415	31.9233	37.9404
	219.316	41.5471	174.71	196.886	33.8407	41.0251
	221.247	42.6559	177.019	196.439	34.2539	41.1925
	220.677	42.0296	178.509	195.724	32.9543	41.3894
	219.769	42.1121	179.737	198.652	34.5245	38.9268
	219.929	42.9042	180.32	199.868	32.2884	37.3769
	222.224	41.611	183.197	201.434	34.9847	40.2835
	221.63	44.1289	185.473	203.089	32.4275	37.6058
	221.725	45.3228	187.652	203.781	33.4973	42.1625
24	221.788	45.8482	187.038	204.42	33.5193	38.8395
	224.01	47.1378	188.173	205.298	34.3618	39.0984
	222.375	44.2378	190.328	204.282	31.0732	40.1266
	223.062	47.8992	192.232	207.221	33.0502	40.2913
	221.835	48.17	193.955	208.584	32.9267	37.4237
	222.618	48.919	195.892	208.419	32.8644	40.6869
	221.342	48.9025	195.445	206.362	31.5143	39.2084
	223.205	52.0171	197.435	206.133	32.832	38.0013
	225.236	57.4332	201.384	209.241	34.8379	41.8833
	224.744	55.9182	201.622	210.835	35.7753	41.0068
	225.17	59.0047	202.934	212.128	34.3582	42.5827
	223.752	59.1717	202.004	212.512	31.8084	42.1948
	224.733	63.5384	202.776	212.176	32.1705	41.639
	225.842	62.6831	204.855	214.454	34.0321	39.3646
	225.396	62.5614	205.935	213.726	31.98	39.3576
	227.03	67.7368	207.581	216.059	35.5167	44.3523
	226.674	70.3143	210.344	217.834	33.3146	41.6963
	226.803	68.5658	209.401	217.559	33.6004	41.9042
	226.339	72.6825	210.645	216.33	33.7343	44.3398
	225.841	74.7488	213.447	218.411	32.8704	41.3391
	225.552	74.968	213.328	216.315	32.5568	41.0431
	227.577	78.2117	216.345	217.35	34.6522	41.308
	227.372	79.212	218.519	216.578	33.4823	41.0922
	225.865	81.0894	217.1	218.074	34.0299	42.4889
30	224.484	83.4862	217.831	217.592	34.1176	39.8763
	225.942	84.5776	219.178	218.388	30.9394	42.4571
	225.927	86.9265	220.018	218.821	32.8107	40.1201
	226.23	88.169	221.977	221.692	32.9488	38.2661
	228.725	89.3807	225.045	221.95	36.3421	44.0145
	225.579	92.473	222.442	221.232	32.8362	41.4873
	225.769	90.3693	224.721	222.15	31.5517	38.6997
	228.137	94.7835	224.772	223.538	32.9437	43.8161
	229.648	96.2255	224.618	225.915	35.2828	43.8672
	228.157	96.97	227.373	225.542	37.5033	42.2443
	228.2	100.035	226.398	226.684	36.459	43.6408
	229.085	101.218	228.902	228.741	36.5357	45.6392
	228.227	101.409	228.595	228.502	36.039	44.6181
	228.115	101.6	230.852	228.312	35.1623	43.2134
	227.715	104.341	232.156	228.417	33.655	42.2947
	227.97	103.714	233.004	229.609	35.2095	43.8741
	229.03	105.284	235.432	229.616	36.3192	44.2036
	229.027	106.235	235.66	231.095	35.858	43.7372
	228.684	108.333	234.583	231.323	34.9346	43.6925
	226.669	107.295	235.059	231.073	35.8208	45.3973
	227.44	108.291	236.655	232.826	36.3464	47.8964
	226.758	108.555	237.763	233.324	36.6748	44.1337
	225.909	108.168	237.906	232.719	34.334	43.5967
	226.723	110.42	237.088	233.262	35.1835	44.2513
36	227.467	110.809	239.673	233.21	36.3435	44.9405
	228.222	111.786	239.698	232.833	35.8879	44.4728
	228.633	114.147	240.411	232.869	37.3213	45.9431
	227.223	115.879	240.146	232.155	34.0202	43.918
	229.322	115.56	241.131	233.428	36.6023	48.8221
	230.922	119.109	243.682	236.709	37.5493	48.6283
	231.077	120.284	243.69	236.218	39.2005	50.7339
	228.653	115.677	241.954	234.701	36.367	44.8328
	229.375	117.5	243.34	233.779	35.0784	46.6696
	229.59	121.78	244.373	236.793	39.0398	48.3708
	227.517	119.462	242.304	234.188	36.8752	44.7474
	230.204	119.681	244.819	236.213	36.2562	46.1901
	230.629	123.734	246.454	235.912	38.3036	48.5885
	232.112	124.351	247.663	236.613	41.3953	50.844
	232.047	125.302	247.715	237.71	38.1884	49.1094
	230.288	124.65	246.798	237.773	38.2207	48.4392
	232.064	124.786	246.948	237.122	39.1236	50.9447
	231.949	125.732	247.955	237.067	38.4139	49.4078
	231.643	125.232	248.421	236.973	37.7891	49.1126
	230.673	127.657	248.03	237.447	40.8772	50.5952
	231.713	125.699	247.371	238.005	38.3316	48.6604
	230.605	128.314	248.574	237.912	39.9601	50.4641
	229.77	128.282	248.318	237.614	37.1295	49.1756
	229.526	128.325	248.607	236.989	38.4979	49.6443
42	231.668	129.515	250.301	238.644	39.5308	51.6434
	232.131	129.873	249.486	239.217	42.2053	51.8803
	232.381	133.004	249.249	239.727	40.9525	51.5879
	231.777	134.677	248.811	238.015	41.6128	51.3076
	232.463	132.943	249.304	238.625	39.3187	51.4202
	233.643	132.528	250.957	238.286	41.8184	53.205
	234.482	135.732	250.715	238.394	42.2147	53.6024
	232.562	134.333	250.234	237.897	39.5922	52.5437
	233.315	135.516	250.532	238.849	41.2635	51.9763
	232.31	135.72	251.009	237.59	40.9325	51.1055
	232.741	135.39	248.793	237.858	40.4468	51.8408
	234.262	137.521	250.766	237.845	40.6488	51.7624
	233.207	137.049	250.964	238.186	39.9659	54.9529
	232.509	138.364	251.255	237.342	44.0609	52.2843
	233.488	138.311	251.664	238.833	42.2724	53.6385
	233.74	138.617	250.034	237.656	41.7518	52.9919
	232.81	139.596	249.995	240.808	43.023	54.1584
	231.877	138.486	250.358	237.849	42.166	52.2493
	233.635	140.272	250.87	238.416	44.4526	55.8365
	231.569	137.26	250.793	237.323	43.7882	53.7967
	235	141.399	250.495	238.475	44.7642	54.6822
	233.323	141.714	252.198	239.694	44.7695	56.4247
	234.103	141.355	253.755	237.241	44.0278	57.5317
	234.176	141.714	252.758	240.127	47.1837	60.392
48	235.858	145.524	254.862	240.687	48.757	61.3846
	235.177	143.92	252.79	239.54	45.8825	61.434
	234.99	143.108	252.953	239.076	45.7183	59.3756
	236.78	147.189	255.27	240.606	49.6259	62.2788
	236.738	144.08	254.528	239.875	47.9365	63.5764
	236.051	145.77	253.868	240.719	48.9452	62.5429
	236.506	146.408	254.187	239.327	46.7381	61.9679
	237.355	146.438	254.607	239.768	49.9351	62.7123
	237.012	147.157	254.806	241.648	49.1203	64.2052
	236.872	147.812	256.153	240.192	48.9327	63.2991
	235.604	145.743	254.66	240.162	49.7919	64.2596
	237.384	147.541	253.489	240.485	50.9372	65.2679
	236.798	148.234	253.587	240.005	49.8881	65.956
	237.641	148.097	254.512	239.807	49.8837	68.0134
	238.584	148.806	253.674	239.975	50.3246	66.465
	236.246	148.497	253.363	239.974	50.2779	68.7534
	236.728	148.166	253.721	239.873	50.2487	67.1625
	237.431	148.305	255.921	239.752	51.8907	67.4954
	237.337	150.545	253.733	240.549	51.2671	71.155
	238.148	149.652	254.835	242.828	52.5821	70.2882
	237.172	151.091	255.135	239.817	52.4141	71.5746
	238.184	151.494	256.064	241.937	53.9255	73.886
	238.885	151.745	254.69	240.524	51.9931	72.9602
	238.537	148.962	254.927	239.866	54.6304	74.1593
54	239.238	153.439	254.868	240.96	55.3249	70.98
	237.488	152.154	253.814	240.931	54.0516	75.7739
	237.454	152.338	253.801	241.29	54.7594	73.1132
	238.755	151.684	256.461	241.17	56.6913	75.9641
	239.33	151.794	254.937	241.869	57.535	75.9604
	239.665	152.434	255.725	240.492	56.974	75.4766
	240.46	150.185	257.036	238.993	58.1554	77.8172
	239.281	151.403	255.149	240.129	54.5855	79.4012
	239.256	154.064	255.236	241.395	58.3422	81.0081
	240.108	153.176	255.965	241.791	59.0235	78.5127
	238.366	150.276	256.456	240.977	56.1901	78.8774
	240.377	151.751	255.74	240.698	57.747	83.8686
	239.076	151.347	255.075	240.5	57.4078	83.6628
	239.761	154.797	255.786	240.853	59.4499	84.0122
	239.64	151.49	256.138	241.123	56.6519	83.5643
	241.77	152.9	256.526	241.372	58.7936	86.4366
	239.275	153.434	256.052	242.306	58.5528	88.4903
	240.34	152.893	255.967	242.231	59.0379	85.2974
	240.143	152.121	254.947	240.702	59.4577	86.1861
	240.724	154.765	255.686	242.104	60.2068	88.7109
	241.206	153.268	256.341	242.025	61.7183	88.1084
	240.801	154.378	257.407	242.13	62.1477	89.7318
	239.537	151.475	254.976	242.145	61.2713	91.3903
	240.037	150.974	257.232	241.147	60.14	90.2441
60	242.22	152.546	255.668	243.404	61.6649	95.0379
	241.972	155.463	256.485	241.692	63.7252	93.4866
	243.078	155.803	257.674	242.895	64.7818	95.5166
	243.219	157.669	256.64	242.253	63.6469	95.8998
	243.167	154.387	257.265	242.309	62.9032	96.5185
	243.685	155.069	256.523	239.985	64.0673	98.948
	243.079	155.125	257.578	241.588	65.2051	99.8642
	242.836	155.413	257.303	241.946	65.9999	100.992
	243	152.919	256.442	240.772	65.7269	98.7499
	243.026	155.016	257.052	240.97	65.5155	103.365
	242.31	154.306	256.458	242.163	66.0511	102.672
	242.943	153.478	257.557	242.986	67.58	104.476
	242.567	152.496	256.409	242.268	66.2312	104.822
	243.873	155.273	257.128	243.005	69.326	105.628
	244.542	155.168	258.009	240.435	67.5349	105.629
	243.794	156.914	257.08	242.622	68.8167	106.929
	243.388	154.619	257.878	241.863	69.2369	107.544
	245.578	155.738	258.571	242.248	70.0885	108.59
	244.426	158.218	258.666	243.878	71.5678	111.996
	244.407	158.183	257.609	243.299	71.3726	112.757
	244.516	153.843	257.936	242.441	71.1842	114.426
	243.643	157.041	259.051	242.786	73.997	113.134
	244.955	157.127	257.096	243.145	70.3316	114.092
	245.917	156.122	258.292	241.394	73.6524	115.886
66	243.706	154.192	258.025	240.881	74.1029	117.587
	245.245	157.05	259.115	244.111	74.9647	119.245
	246.19	155.825	258.661	242.675	75.2475	117.765
	245.552	156.546	258.363	241.794	74.5178	118.83
	245.876	155.788	257.887	240.806	76.9229	118.387
	247.723	157.284	257.664	244.397	77.6566	120.996
	247.75	156.094	257.936	241.624	76.644	122.74
	246.252	157.265	258.387	242.971	79.0107	121.816
	248.024	157.969	259.411	243.195	79.4654	123.222
	246.407	157.187	258.896	242.35	80.0464	124.273
	246.879	156.798	257.829	242.502	81.0758	124.735
	247.041	156.459	258.54	243.127	82.1396	126.53
	246.953	158.453	259.223	243.649	83.9218	128.692
	246.123	157.42	258.713	243.3	82.5763	127.563
	247.412	156.838	257.758	243.932	81.691	127.7
	247.817	157.655	258.539	243.648	86.1938	129.363
	250.367	158.176	260.613	245.846	89.1069	133.378
	247.763	157.441	259.271	243.73	86.6188	130.025
	250.477	161.283	260.744	246.595	90.1166	135.211
	251.433	158.32	260.644	246.565	93.2355	135.744
	252.803	161.013	260.83	246.52	92.9924	138.281
	250.944	160.876	260.963	245.594	94.6508	137.69
	250.064	162.924	261.668	245.215	91.9355	137.714
	251.124	159.497	261.534	245.648	94.7387	138.657
72	252.003	162.949	262.199	246.956	98.0173	141.467

## Sheet: Figure 3f
Hour	Control Pa Patient 82	Tobramycin (64 mg/L)	4P (MOI 1.0)	4P (MOI 0.1)	Tobramycin (64 mg/L )+ 4P (MOI 1.0)	Tobramycin (64 mg/L )+ 4P (MOI 0.1)
0	22.5684	19.5447	15.984	24.0443	11.6935	14.3743
	21.9742	18.0931	16.2677	26.5182	12.0028	14.3475
	22.784	19.247	16.5617	28.1352	12.3897	16.2081
	23.5782	17.9804	15.1546	27.9881	12.6526	14.2627
	24.3786	18.9221	18.7569	29.3125	14.0386	14.8218
	22.9369	18.6791	16	26.6796	13.0711	12.9716
	22.9313	17.9722	18.1211	27.0062	12.0096	14.9899
	23.4243	18.8237	17.3654	29.789	12.7443	14.8671
	23.3463	18.3566	16.7528	27.5096	11.2013	14.8934
	25.3484	19.2842	18.8534	28.4929	12.2137	15.2816
	24.5062	19.2501	19.5506	29.5189	12.3552	15.829
	24.5193	18.8936	17.7202	29.8009	12.3444	14.2908
	25.2328	18.3492	17.7497	30.4685	11.4347	15.3891
	24.2696	20.6103	18.3583	29.2313	12.7659	13.7128
	26.2329	19.2309	19.7359	31.2588	12.7918	14.7622
	26.2912	17.3612	19.272	30.6005	12.1184	14.1741
	27.312	19.7666	20.3583	33.0413	11.4279	15.6827
	28.9398	18.9587	21.5155	35.8432	12.0889	14.4979
	28.2986	19.2428	20.6174	32.6754	11.4938	16.0761
	30.9554	18.0969	21.7124	36.1173	11.5415	14.3868
	34.2364	19.5337	26.0239	38.5358	14.2735	15.6209
	33.939	18.6714	25.0926	38.3416	12.4973	14.1457
	35.0978	17.5234	28.408	39.6191	12.6115	12.1138
	38.2524	16.9216	28.6979	41.767	12.4111	14.4614
6	39.6087	15.9214	30.4027	43.0515	11.6935	15.3204
	43.207	17.9408	32.219	44.6989	11	13.4247
	47.4209	19.0648	36.9695	50.2269	13.3294	15.6912
	50.1962	19.5592	38.7258	53.5102	12.4626	15.8193
	54.1904	18.7252	41.8685	53.8475	13.4977	16.2695
	58.4611	17.5439	44.7703	56.9295	13.124	16.7961
	67.0527	18.8341	49.1074	62.956	12.8534	15.6317
	76.6972	21.5696	57.8328	71.3176	14.6714	18.1462
	84.5829	20.9388	64.8941	78.3882	13.6224	17.582
	92.5352	19.2929	71.0753	86.5714	15.8716	19.7494
	102.141	20.776	76.755	90.0564	14.3814	16.4962
	112.418	22.2718	83.3891	98.7643	17.0473	19.621
	120.178	19.872	85.3574	106.415	14.8	17.7458
	130.124	22.1601	97.0059	114.416	17.4938	20.3284
	137.018	21.7366	96.9488	118.923	17.4112	21.559
	146.196	25.3311	104.023	125.447	18.4893	22.4064
	153.07	24.6594	107.251	131.938	18.2941	21.4519
	158.826	23.8389	111.217	135.257	19.1025	22.8792
	167.383	25.8361	117.208	142.159	19.7474	24.5066
	173.323	23.1207	120.782	146.603	18.1252	22.8184
	179.02	25.1383	124.142	149.866	19.182	22.7875
	184.81	26.7645	128.815	155.25	21.6222	24.0467
	189.235	25.824	133.429	157.532	20.8563	24.4068
	191.591	24.3637	135.832	163.569	19.5656	23.7498
12	198.296	28.1464	141.269	169.231	22.7981	26.1438
	202.254	27.9258	144.413	175.469	22.9062	26.6747
	204.533	27.9761	147.547	176.42	22.3247	25.128
	207.528	26.3475	150.448	178.885	22.307	25.3679
	213.56	29.956	156.438	185.435	25.026	27.4461
	215.992	27.2131	156.551	186.72	23.944	26.4461
	218.496	27.5785	160.605	189.623	25.4079	26.9968
	221.331	27.9613	164.243	192.37	24.2436	27.8118
	223.589	27.4012	166.759	192.435	23.0713	26.8758
	225.572	28.9564	170.17	193.957	23.5807	25.8812
	226.841	27.3764	168.53	196.617	22.4535	26.588
	229.205	28.0778	174.477	200.538	24.4529	27.6753
	232.659	27.757	175.853	203.481	24.5033	27.5271
	234.947	28.3359	180.002	205.743	24.3895	28.7289
	236.211	27.1189	180.403	205.868	23.9925	26.5355
	237.447	28.9215	183.866	208.418	25.514	26.4279
	240.079	30.644	185.014	209.67	25.1299	29.6551
	241.069	28.6053	186.649	208.404	22.7284	27.4196
	242.298	28.7532	188.791	210.249	23.7183	26.2845
	244.404	29.6691	192.796	212.134	25.2341	28.8614
	247.118	30.6439	194.949	215.392	25.8495	31.2945
	248.852	29.6484	196.209	216.546	26.2988	30.1992
	249.656	30.5358	197.938	216.377	26.1707	29.8864
	251.594	29.2271	197.972	217.131	27.1441	26.9879
18	252.212	31.7792	200.186	220.557	27.3671	28.8125
	252.705	32.6467	204.515	219.718	28.4957	30.9975
	256.039	33.8386	205.403	224.277	28.1348	31.1048
	257.081	32.4802	209.273	223.863	29.8826	32.5375
	256.896	32.9606	208.018	224.176	29.6003	31.8529
	258.766	35.0415	209.373	224.164	31.3198	33.3467
	258.279	33.3998	210.709	224.618	29.2761	35.1228
	259.664	33.8776	210.131	223.851	29.0291	30.7188
	260.048	31.8083	210.796	225.633	29.6073	32.5554
	261.746	32.7185	211.988	224.173	30.9927	32.0381
	262.781	34.5393	214.334	228.274	30.5784	33.5416
	262.465	34.4745	215.834	227.993	32.9786	33.7257
	262.359	37.5332	216.34	229.004	33.0083	33.0275
	263.868	35.3924	218.697	228.939	31.8944	34.2838
	265.815	35.8905	218.11	229.819	34.3931	33.0295
	267.387	41.3835	221.675	232.669	35.5561	36.9603
	267.914	37.8292	222.482	232.417	36.763	36.7571
	267.993	38.887	222.131	233.571	37.0027	38.2969
	268.678	38.6557	223.242	233.135	37.5575	39.0952
	269.328	41.4172	223.327	234.55	38.7348	38.3556
	270.116	44.1735	225.733	236.325	41.5315	42.5204
	271.673	42.885	226.771	235.577	42.5713	41.5986
	271.705	41.9648	227.541	235.433	40.5657	41.5839
	271.712	45.2546	229.599	237.387	43.0548	43.3189
24	270.667	45.7861	229.638	237.446	42.8572	43.258
	271.756	44.1669	231.919	236.024	43.6038	44.3502
	273.99	49.3556	234.439	238.915	46.4203	44.1364
	274.539	48.0708	232.321	238.236	45.7461	45.6692
	273.029	48.6943	232.55	237.611	44.44	46.9552
	273.045	50.47	235.555	240.228	47.6874	48.3128
	273.896	51.4432	233.959	239.086	45.5599	47.1952
	276.551	55.3185	240.208	244.07	50.9233	53.2065
	275.49	54.5202	239.642	244.361	49.5219	50.761
	275.487	56.8462	239.433	245.564	51.683	51.3348
	276.03	57.7645	240.932	246.411	53.9136	53.3821
	276.842	60.7981	241.664	246.676	54.0603	54.4255
	276.662	60.0607	242.183	247.775	51.9047	55.1185
	276.751	59.5983	244.103	247.132	53.6421	55.7907
	276.659	61.8825	245.044	247.885	53.2881	56.113
	275.765	61.6732	245.344	247.884	52.4753	56.8019
	275.535	63.6695	249	250.545	55.1432	57.866
	277.694	63.5274	247.309	251.421	53.263	58.2203
	277.073	66.7307	250.806	250.794	54.5105	61.6905
	276.48	66.7019	249.745	250.532	56.245	59.0481
	277.13	64.559	251.666	250.327	55.4367	60.9383
	278.423	67.2142	253.07	254.311	57.212	61.5292
	277.216	66.0415	253.067	251.564	56.6281	61.7647
	277.869	65.2671	255.041	252.307	54.4016	62.2909
30	276.372	66.9017	256.343	254.218	56.0054	64.8882
	279.52	71.5009	259.431	258.59	58.9526	68.3972
	277.169	68.1473	257.687	256.297	58.2538	65.8976
	279.045	72.3583	259.495	258.48	59.9779	67.4157
	278.923	74.061	260.608	258.087	60.9579	67.1412
	278.22	74.5187	261.658	258.556	59.6084	66.3928
	278.731	74.9187	260.346	259.701	60.7063	68.3162
	279.381	77.395	263.132	260.749	61.7298	71.0635
	277.894	77.7276	264.193	262.908	60.9897	69.7477
	278.684	76.5064	265.005	262.557	61.3081	69.6042
	279.079	76.6164	266.084	262.887	59.9568	70.233
	278.415	77.6966	266.237	262.633	62.2868	71.7539
	279.122	78.9064	269.761	265.068	61.1272	71.5007
	279.816	76.6124	267.733	263.104	59.7059	71.6725
	279.533	81.0655	269.101	265.485	60.5887	73.1473
	279.238	80.8151	270.25	265.109	60.5072	72.1738
	279.539	81.7924	271.512	265.347	60.1054	73.8725
	279.386	80.9585	271.708	265.227	61.216	73.3445
	279.139	80.2596	272.904	266.939	61.1947	72.9194
	278.828	80.0237	273.616	266.976	59.5021	74.0769
	279.643	80.6912	274.768	267.907	59.0948	75.3556
	277.6	82.9197	275.102	267.899	61.0814	75.7355
	279.467	80.6694	275.065	268.502	59.7765	75.0361
	279.634	83.7686	277.064	268.75	61.6079	75.9049
36	279.581	84.7181	277.056	269.058	62.8792	76.0337
	280.004	84.3239	279.224	270.015	61.6631	78.8216
	281.425	88.6874	279.29	271.945	65.0636	79.6177
	279.794	90.1235	279.249	270.035	63.4207	79.3775
	282.546	91.0848	280.184	270.916	65.9789	81.6435
	282.15	92.3347	281.687	272.026	67.5677	80.1572
	280.773	92.3075	282.571	273.526	64.8677	80.9045
	280.903	90.9605	282.093	273.211	66.1617	80.9276
	280.748	91.8284	281.688	271.632	64.4608	81.7402
	280.22	92.5265	283.827	273.19	65.2765	77.4239
	280.4	91.407	282.691	273.349	64.6911	80.0529
	280.686	93.6963	282.714	273.299	62.888	81.6349
	280.408	94.4696	283.334	273.868	64.7335	80.6675
	281.044	96.5495	283.015	273.644	64.0282	83.589
	279.711	94.8518	283.792	274.318	64.1514	83.6945
	280.322	95.0262	285.61	275.084	62.5479	83.9171
	279.734	93.7887	285.634	275.958	64.7865	84.4523
	279.581	95.0808	285.537	273.698	62.9348	82.2939
	280.788	94.8073	285.886	276.032	63.4353	83.1596
	280.664	95.9872	286.425	275.016	64.2053	85.8163
	280.143	95.524	286.964	275.272	64.217	85.0004
	279.608	97.2165	285.91	275.254	64.3671	86.0292
	280.593	97.9457	285.738	273.288	64.236	84.6842
	281.101	100.413	287.537	276.589	65.4391	85.6455
42	280.969	99.4106	287.369	275.251	62.2891	84.7373
	281.277	105.652	288.252	276.885	65.7757	88.7278
	280.829	104.12	288.254	277.006	66.522	89.087
	281.848	102.956	288.529	277.913	64.4179	87.1194
	280.281	105.24	289.126	276.835	66.6521	87.0989
	281.26	102.843	288.027	277.412	65.004	87.0402
	280.483	104.602	290.621	275.408	64.125	89.1116
	281.02	105.957	288.076	276.109	64.9284	88.39
	280.925	106.936	290.513	277.104	66.1681	89.9559
	281.347	107.703	290.254	276.976	65.4715	88.6629
	280.66	108.33	290.705	276.36	65.4187	90.2638
	280.516	103.424	290.404	276.809	65.4214	89.6164
	279.93	104.431	289.961	275.822	64.0154	88.7631
	279.436	104.717	291.812	277.131	63.2393	89.4696
	282.21	105.357	292.15	277.846	66.8239	92.0646
	282.353	109.225	292.862	279.69	68.8173	93.869
	281.028	109.946	292.643	278.118	66.976	92.8063
	283.555	114.752	294.206	278.849	69.7763	95.1013
	282.938	113.249	293.963	280.029	68.558	93.6656
	281.814	115.139	291.82	279.274	68.0934	94.6039
	282.861	113.112	292.631	278.345	68.8149	95.2668
	283.574	112.464	293.808	280.473	68.9434	94.9417
	282.515	116.105	292.592	280.298	68.3688	94.8027
	281.542	114.6	293.605	278.448	68.35	95.393
48	281.718	114.104	293.36	277.954	68.6819	94.7215
	282.716	117.457	293.21	278.848	66.7514	95.9233
	282.578	120.03	293.014	277.976	70.4451	96.497
	283.686	120.936	295.304	279.7	70.6438	97.2247
	282.323	120.733	292.766	278.627	67.8642	96.6661
	281.7	119.001	293.588	277.907	67.5649	96.1419
	281.766	116.526	293.938	279.434	68.1714	96.0162
	281.624	118.738	293.262	278.897	68.7843	97.8011
	283.067	118.333	292.934	278.281	67.6972	95.7135
	282.8	121.681	293.799	278.868	69.5949	99.0036
	282.509	118.906	292.856	278.407	71.4729	97.8394
	283.512	120.495	294.086	278.253	71.4429	98.0807
	282.979	123.468	295.591	277.969	69.4739	100.197
	282.654	120.255	293.255	279.294	69.6145	98.7598
	282.626	123.594	293.297	279.224	68.8089	97.8349
	283.957	123.018	293.11	279.52	70.6145	99.7042
	281.81	125.732	293.614	279.953	69.7634	99.2668
	283.354	126.722	294.333	278.888	71.3314	100.602
	283.458	127.353	294.189	279.063	70.8383	100.898
	283.047	128.064	295.731	277.226	72.6744	100.336
	282.969	127.092	293.909	278.519	71.8375	100.808
	282.924	126.26	294.395	278.438	71.3088	99.6876
	282.847	128.135	292.163	280.604	71.025	100.359
	283.353	127.847	295.722	279.779	70.3491	100.323
54	283.7	127.615	294.446	278.492	73.3085	101.292
	282.433	128.863	293.479	277.034	72.4358	101.505
	283.237	128.08	295.152	278.751	71.7551	99.9974
	282.821	130.967	294.178	279.891	70.0209	100.731
	283.636	130.221	295.446	278.625	71.8046	102.758
	283.117	131.612	294.586	280.167	72.6603	103.745
	284.361	133.662	294.268	279.576	73.7328	102.093
	283.856	134.774	296.019	280.036	75.1067	101.919
	282.967	133.197	294.645	278.698	73.2947	102.044
	283.946	135.623	295.392	278.041	73.4961	104.336
	284.655	137.009	294.421	279.794	74.7942	104.352
	284.109	135.238	294.091	278.157	74.9005	102.092
	282.762	135.655	293.365	278.205	71.8069	103.784
	282.949	138.092	294.642	279.83	75.8284	103.364
	283.34	137.31	295.527	279.211	74.97	103.997
	283.28	138.29	295.697	279.135	73.2423	103.874
	282.43	139.324	293.638	278.126	73.3506	105.692
	282.863	135.464	294.545	278.178	73.1675	104.838
	284.282	139.263	295.829	280.673	76.7607	105.621
	284.255	139.755	296.048	278.623	77.4286	105.971
	284.169	142.125	296.84	278.908	75.3925	105.677
	283.726	141.129	296.295	278.087	76.5027	109.46
	283.112	140.453	296.14	278.033	76.7928	106.901
	284.488	139.169	295.99	278.765	78.0987	106.536
60	284.46	141.925	295.01	279.143	76.5909	107.953
	283.575	142.593	293.322	277.94	75.507	107.089
	284.717	142.478	295.841	278.114	78.8347	107.252
	284.693	146.386	297.353	280.872	81.7778	109.978
	285.019	148.46	295.978	279.539	80.161	111.009
	286.193	148.409	298.019	281.257	82.6514	112.979
	286.455	148.35	297.279	280.327	82.0168	112.315
	285.597	148.532	296.827	280.116	83.5699	113.508
	286.978	151.2	296.26	282.035	82.2816	113.154
	287.007	149.143	296.621	280.624	82.6493	113.903
	285.921	151.26	295.956	281.412	82.7102	115.272
	286.359	150.002	296.464	282.096	81.4325	116.85
	287.011	151.302	296.878	281.49	83.4232	116.478
	286.931	150.893	296.326	280.974	84.3013	116.775
	285.907	149.446	296.358	280.867	82.7023	116.268
	286.358	151.088	295.757	281.806	82.6883	115.672
	286.829	152.642	297.414	281.924	84.3436	115.253
	287.948	153.934	297.096	282.479	83.7087	117.528
	288.138	156.111	297.36	282.697	85.7409	118.288
	287.724	153.578	296.976	282.41	85.6115	117.662
	287.27	153.884	297.593	281.701	85.2204	119.957
	287.888	156.233	296.934	280.341	85.0423	120.357
	287.437	155.053	296.957	280.797	86.4731	121.33
	287.422	156.463	297.08	280.637	85.2143	120.784
66	288.545	155.308	297.929	281.301	88.3001	121.873
	287.206	157.062	296.813	282.709	88.0198	122.743
	287.979	157.503	297.614	281.875	85.0975	124.804
	287.518	157.739	297.303	280.98	86.5723	122.664
	288.403	159.722	297.2	282.208	88.4565	123.965
	289.283	155.965	298.313	282.042	87.4204	123.925
	287.789	158.139	296.662	281.649	86.8253	123.054
	288.166	159.208	297.629	280.911	87.3182	126.016
	287.411	158.039	297.842	281.211	85.9864	125.951
	289.475	159.354	297.447	282.149	89.6307	126.216
	286.228	158.781	298.21	280.861	88.1687	126.95
	287.29	160.15	297.691	281.603	88.4427	128.822
	288.594	157.587	297.692	281.738	89.7261	129.998
	287.607	160.916	298.837	281.069	88.3443	130.215
	288.651	162.114	297.667	282.803	89.4776	129.551
	287.648	159.803	297.394	282.244	87.9687	129.183
	289.021	162.35	298.763	282.399	89.8943	132.155
	289.244	159.778	297.6	282.563	89.5875	130.954
	288.745	161.921	297.371	283.178	91.1872	131.809
	290.51	162.584	298.821	281.735	88.9949	135.575
72	289.473	161.584	297.82	282.172	90.818	135.159

## Sheet: Figure 3g
Hour	Control Pa Patient 82	Tobramycin (64 mg/L)	DP1 (MOI 1.0)	DP1 (MOI 0.1)	Tobramycin (64 mg/L) + DP1 (MOI 1.0)	Tobramycin (64 mg/L) + DP1 (MOI 0.1)
0	21.3628	25.3832	22.023	15.1068	20.9145	22.9599
	21.4704	25.5349	22.9406	16.5047	20.4577	22.4213
	22.7236	26.3459	23.1064	15.7235	20.926	25.7866
	22.2696	28.5366	23.7337	15.61	21.3138	23.5228
	22.3906	25.6551	24.4533	17.2916	22.5363	25.1446
	22.4166	25.7417	20.9771	14.2722	19.4118	24.2725
	22.9748	24.7214	23.0642	16.6165	21.4104	21.2604
	22.7144	26.8587	26.4418	16.834	21.8926	25.5202
	23.2469	25.043	23.4838	15.6143	20.318	23.3235
	23.5385	26.4625	25.0913	15.9169	21.0007	24.0306
	24.3693	27.8559	23.2596	17.6377	21.8467	24.2072
	23.1162	28.1151	25.2846	17.1148	21.4888	24.1085
	22.9348	26.2803	23.6812	16.5806	23.2754	24.6934
	24.1126	27.2177	23.9095	17.0217	21.4123	23.1491
	24.6517	26.1965	24.4438	17.6711	22.2858	24.5278
	23.8404	24.7059	25.5254	17.4737	19.9051	22.9478
	26.125	28.3705	27.5716	18.7166	23.2971	24.5718
	27.8051	27.2052	28.3145	19.2	23.613	24.6047
	26.2998	26.0271	28.3157	19.0506	21.6536	23.0261
	28.2471	25.4449	28.6362	20.7017	22.3766	23.7782
	30.2821	27.5298	29.9635	23.7695	22.3409	25.2992
	29.871	25.1484	31.3428	21.9049	19.1892	22.9816
	32.9673	24.601	31.5254	22.0023	20.356	24.7034
	31.9951	25.7024	33.2368	23.8542	21.745	24.1626
6	34.6013	25.9779	34.6144	26.4431	21.1727	23.3129
	36.0927	26.4911	37.0985	29.723	21.7392	23.6671
	41.0069	27.6189	39.5902	33.523	23.2392	25.4763
	43.8348	27.1372	44.1061	34.2992	24.0456	26.2597
	45.5161	28.847	44.3546	36.7475	21.6158	24.8382
	49.1144	26.9023	46.2241	39.4455	22.2997	25.2882
	55.5089	26.1504	51.0626	44.0051	23.2838	23.8882
	63.499	30.2044	56.0928	51.3207	23.6895	28.558
	72.0437	27.8544	61.6494	59.8997	24.9837	27.5062
	81.6117	28.7865	69.8142	66.9185	24.2993	26.7111
	90.7196	30.3478	72.8171	74.4828	24.6421	27.4741
	101.646	28.8901	80.4104	83.3466	25.7773	28.1892
	107.181	29.5307	83.2517	88.8453	23.7869	26.5592
	118.736	29.6735	89.6071	96.2869	25.6977	28.0031
	126.896	30.6312	94.3588	105.428	25.3106	29.229
	134.954	33.2861	102.764	113.406	28.293	30.2559
	144.732	29.9279	105.605	116.607	26.4945	29.0629
	150.661	31.3001	108.648	123.781	27.5504	28.4123
	160.616	33.2551	116.019	130.22	28.2267	31.525
	164.069	33.5794	121.195	137.543	25.747	32.573
	169.538	32.6556	123.951	141.006	28.405	30.1655
	175.971	33.1546	129.812	148.321	30.5508	33.1163
	182.314	34.0328	133.824	154.626	28.9659	33.8318
	185.172	31.8682	137.105	158.256	28.3781	31.2138
12	192.082	36.4284	141.496	166.298	29.2871	34.3374
	196.811	34.7117	145.576	169.265	32.257	34.3814
	197.988	34.1387	147.137	171.766	28.6733	34.569
	198.694	32.5126	149.098	174.292	28.7265	33.698
	204.241	36.0293	154.384	182.092	32.3397	33.6651
	207.815	37.6791	159.118	185.098	32.3543	33.257
	210.494	36.1408	160.863	187.439	31.2575	34.9464
	214.634	34.7195	162.443	189.963	30.4151	35.2189
	213.834	33.9369	164.099	192.26	30.4732	32.9461
	217.787	35.0313	167.803	196.612	31.8444	33.2449
	220.087	33.8554	171.294	196.096	29.3975	33.9071
	221.726	37.4126	173.493	201.001	30.5303	34.7469
	224.238	34.9045	177.269	203.394	31.7114	33.4768
	227.031	36.521	180.691	206.815	32.8373	33.588
	228.046	34.746	181.848	208.817	31.5592	35.2762
	229.74	37.1432	185.047	210.971	31.323	36.368
	233.85	37.3291	187.975	212.215	33.1538	37.2716
	234.944	36.3087	188.891	212.008	30.9013	34.8232
	236.375	35.9817	190.442	214.243	31.6615	34.921
	242.484	39.3705	195.257	219.723	33.1869	36.5972
	242.411	38.124	199.03	220.296	33.3179	39.1813
	245.669	39.9285	201.082	222.161	33.4776	37.7474
	248.047	39.0474	201.053	222.32	33.2274	39.185
	249.851	40.6116	204.771	223.494	34.7447	37.6469
18	247.23	39.5885	204.082	225.2	32.5153	37.615
	249.104	40.2699	207.736	225.549	31.8055	39.1698
	254.158	42.4773	211.1	229.339	35.1812	41.5651
	255.32	44.421	214.097	230.382	38.0128	42.4568
	255.829	41.747	212.454	230.242	35.0279	38.4511
	255.227	43.9487	213.054	232.162	36.152	41.6545
	257.525	45.0515	216.05	232.017	36.1629	42.8001
	257.076	43.8719	217.527	232.411	37.7087	38.8387
	259.509	41.5008	218.257	233.326	35.2082	41.5083
	259.275	44.0319	216.938	235.32	37.1704	41.9743
	259.17	45.726	218.903	234.568	36.564	40.7243
	259.241	44.6222	220.993	235.334	36.9354	39.5803
	259.935	46.2041	222.013	234.487	37.531	40.7775
	260.515	46.6745	221.947	236.968	37.7559	43.2634
	262.756	48.8362	223.147	236.008	37.1989	43.3613
	263.12	51.5017	226.112	238.463	41.7765	46.8918
	264.388	53.1766	227.278	240.46	40.3876	47.7637
	265.092	54.0666	229.242	241.211	41.8565	48.4907
	266.995	54.2003	229.014	240.821	40.2383	47.4015
	266.161	54.0868	229.84	241.84	42.5476	48.281
	267.879	58.9798	233.079	244.472	45.5541	50.7102
	268.883	58.1784	232.447	244.414	45.647	54.8937
	267.754	57.825	232.781	243.569	45.9154	54.2324
	267.621	60.8757	233.959	242.31	45.3883	52.565
24	267.489	61.4683	235.81	243.494	45.8082	51.9998
	267.623	63.7955	235.535	244.603	46.9228	54.5483
	272.519	64.0118	239.517	246.717	49.1514	57.2214
	270.474	65.86	238.096	247.252	48.8352	55.7953
	270.617	65.2521	238.26	247.971	48.8789	55.6107
	270.608	68.4301	238.892	246.815	51.0332	58.5904
	272.116	66.7699	240.71	247.951	49.5851	58.6108
	271.447	75.3499	240.404	248.252	52.3639	62.3415
	273.495	72.709	241.864	250.604	53.2229	61.1271
	271.179	75.8889	243.661	250.719	54.044	60.4738
	273.257	73.1229	245.517	253.164	53.1782	65.9203
	273.613	77.6091	246.518	253.035	55.1017	64.4286
	272.117	79.2684	246.982	251.05	55.1452	64.7558
	273.594	80.9007	247.462	252.696	56.4977	65.5087
	273.774	79.491	249.172	251.889	55.3591	65.276
	274.101	78.306	250.229	253.085	54.9093	67.5078
	273.755	83.181	252.098	254.197	56.7733	67.3025
	274.972	81.6587	250.992	254.708	59.1486	68.1252
	273.871	86.2586	251.639	255.189	58.2691	69.5784
	273.446	85.3798	252.734	256.629	58.962	69.1396
	273.594	85.4888	253.052	255.646	58.1953	70.3606
	277.596	85.8851	255.14	258.774	61.4713	72.3305
	273.801	88.9099	254.916	256.351	57.8825	71.8622
	273.383	90.0077	254.907	256.954	57.9053	72.2931
30	273.608	89.0706	254.889	258.534	59.2989	69.836
	276.303	91.8237	259.08	261.918	63.5153	77.9679
	273.615	92.0077	257.548	258.62	60.7941	72.2841
	275.138	94.676	260.15	262.159	61.9777	77.2606
	275.886	93.9079	260.165	261.715	63.7289	77.151
	276.974	93.6387	260.846	262.1	62.5349	74.9907
	277.183	92.2938	261.468	262.992	64.6671	78.7562
	278.192	91.5072	261.588	265.168	65.4042	79.5355
	273.411	97.2349	261.492	261.927	65.4893	78.0571
	275.587	99.7747	263.384	263.671	64.1755	77.8701
	278.477	93.4009	264.611	263.02	66.9596	82.2529
	276.673	95.2435	265.137	262.95	64.8784	80.6632
	276.627	100.987	266.993	265.433	66.4087	78.5316
	277.166	96.591	267.107	264.933	64.8303	80.31
	275.075	100.935	268.454	264.75	67.2532	80.0543
	274.884	102.725	266.608	266.129	64.3723	80.5044
	275.068	100.947	269.024	266.756	65.7512	81.1366
	276.842	98.5316	270.114	266.536	65.2578	80.6082
	275.039	103.56	270.107	267.059	63.7162	82.1191
	277.795	101.081	271.312	269.129	65.9785	82.1983
	275.337	104.245	273.133	268.267	66.1922	80.5294
	276.672	101.86	272.792	269.267	67.8804	85.4885
	276.466	101.446	273.851	270.267	65.6956	83.5905
	275.72	108.069	273.509	271.034	66.5229	83.2547
36	276.91	106.426	275.23	271.352	68.3242	83.5184
	276.185	107.86	275.782	273.861	69.0343	85.4026
	277.435	109.501	276.584	273.853	70.6145	86.4571
	276.306	110.837	276.733	273.764	68.9327	88.263
	276.025	113.047	277.426	272.605	71.0426	87.096
	277.12	112.891	279.403	274.639	72.9304	87.2871
	280.161	111.185	279.933	274.354	71.9704	88.1789
	277.673	115.965	279.565	273.873	71.3138	87.703
	278.282	108.442	279.745	275.813	71.7325	87.9175
	276.417	114.302	279.177	275.406	71.1783	87.196
	279.181	109.902	280.878	276.19	73.1744	87.5759
	279.207	110.351	281.657	276.364	69.9072	86.9038
	277.789	112.069	282.297	276.12	71.3822	91.0078
	279.3	112.956	282.267	276.338	72.5612	90.4347
	277.14	118.338	282.449	276.209	70.0878	86.2687
	277.486	119.954	283.787	275.037	72.311	87.3749
	277.829	118.942	284.227	276.903	72.8382	87.1406
	276.679	118.958	284.42	276.351	71.1492	88.6318
	276.445	120.096	283.264	276.598	73.0656	88.7641
	276.845	120.888	285.592	276.748	72.601	89.6121
	278.232	120.791	284.551	276.41	74.2754	88.8512
	278.467	120.529	283.961	277.173	73.8124	88.8443
	279.097	118.22	285.981	277.237	72.4976	90.4209
	278.824	123.385	286.068	277.945	74.1241	92.6949
42	276.849	123.929	284.784	276.984	72.4432	89.7798
	280.231	123.546	286.965	279.639	72.9636	92.1441
	276.879	126.227	285.558	278.38	73.5967	90.5832
	279.62	121.655	287.557	279.737	75.3563	92.4979
	278.145	129.193	286.424	277.662	75.4389	92.2491
	277.873	129.154	286.547	275.881	74.7572	92.3839
	279.06	123.583	287.473	278.784	75.0442	91.1198
	278.215	126.474	286.518	277.947	74.8305	95.3004
	277.501	131.263	286.301	278.458	73.6375	91.5684
	277.374	130.939	287.074	278.35	75.0215	94.0589
	278.862	130.385	288.745	279.74	75.124	94.9814
	278.329	134.1	287.367	278.027	73.0863	91.8328
	276.931	132.735	287.096	277.837	75.5227	92.1974
	276.89	136.435	287.815	276.053	75.7238	94.502
	279.465	138.56	290.694	279.691	78.4837	94.6026
	280.316	138.706	290.188	279.951	79.1898	94.2699
	281.616	136.454	289.295	279.763	79.0423	96.6135
	280.304	138.427	290.935	282.99	81.4239	99.6635
	282.566	137.279	289.763	279.845	79.5879	98.1143
	279.851	139	291.79	280.69	79.1202	97.6625
	278.991	143.448	289.97	282.076	82.4245	97.7471
	279.853	144.245	291.055	280.739	80.9628	98.1789
	280.38	144.066	290.058	279.211	79.9027	98.4317
	281.808	142.962	290.889	279.735	79.8909	96.7449
48	279.266	146.068	290.201	279.696	81.4876	96.2258
	282.098	144.135	291.277	279.974	82.2637	98.5013
	280.595	147.388	291.835	280.275	80.5406	97.3287
	282.479	146.711	291.231	282.238	84.198	102.509
	279.713	149.696	291.466	279.257	81.0687	97.9159
	280.155	150.95	290.071	279.504	82.9856	98.4543
	279.025	150.961	291.28	278.534	81.6155	96.5227
	281.192	150.683	291.069	280.217	83.3344	101.14
	279.807	156.488	290.407	279.263	83.3122	99.6459
	281.298	155.061	291.139	280.574	83.6594	99.6483
	280.128	157.939	291.399	279.735	85.1164	99.5457
	282.953	155.772	291.901	280.703	83.6405	102.728
	280.406	158.666	291.395	280.769	85.8679	99.6683
	279.809	159.792	290.851	278.983	86.2142	101.547
	279.504	159.352	291.175	279.266	85.4093	100.474
	280.574	160.975	291.71	279.504	84.7004	102.231
	280.887	162.525	290.934	280.122	87.0955	101.17
	280.492	162.756	289.893	280.833	86.3871	100.516
	280.814	163.992	291.273	281.176	86.2122	104.573
	281.201	164.333	290.755	280.414	87.3067	104.04
	281.814	167.345	290.266	279.513	87.7854	103.333
	280.53	167.153	290.846	279.857	88.1796	103.057
	282.044	163.313	290.059	280.667	84.9343	104.508
	280.165	167.266	291.257	279.685	87.2523	104.987
54	280.035	168.541	291.103	279.424	89.6554	106.72
	280.582	170.584	291.047	280.29	91.3446	105.761
	281.905	170.417	292.383	280.644	88.5801	104.072
	282.306	169.719	290.278	280.383	88.8996	107.409
	280.56	172.398	291.699	280.886	89.7242	108.049
	280.496	174.067	291.46	279.61	89.7257	107.271
	281.454	174.914	291.288	280.327	93.1217	106.455
	282.503	174.272	290.922	280.886	92.2487	110.587
	282.596	173.315	291.613	280.578	92.5972	109
	281.476	177.414	292.43	281.151	93.6125	108.485
	282.445	176.571	291.119	280.942	93.1415	110.32
	282.852	174.055	291.942	279.78	91.9333	110.786
	279.836	175.157	289.54	277.704	91.9714	109.227
	282.196	176.942	292.706	280.533	94.7224	111.213
	281.034	178.278	291.691	280.612	93.8437	110.586
	281.055	178.082	290.631	279.477	93.4334	110.916
	282.674	177.361	291.57	278.432	94.2476	109.791
	280.347	179.137	289.107	279.389	94.8782	110.971
	282.519	180.849	292.296	280.766	97.1709	112.218
	282.186	179.891	292.231	280.626	94.8989	112.561
	281.926	179.173	291.238	279.541	98.7279	113.611
	283.234	180.416	291.178	281.2	98.3579	116.448
	281.526	179.694	290.507	278.959	97.3421	116.944
	281.784	179.511	290.985	280.06	98.7632	115.728
60	282.324	182.964	293.475	280.329	101.147	118.554
	281.847	180.703	291.446	280.304	101.084	120.622
	282.03	180.539	291.259	280.278	100.999	119.802
	282.301	185.001	293.213	282.501	105.829	124.152
	283.562	183.681	292.075	281.401	103.527	123.003
	285.417	185.81	293.853	283.013	105.8	125.546
	283.799	184.465	292.422	281.382	108.946	126.831
	283.914	185.305	292.946	280.771	109.062	127.31
	284.329	185.426	293.486	282.424	109.364	127.953
	283.695	184.178	292.845	282.071	109.318	129.294
	283.995	186.444	292.59	283.802	108.362	131.444
	284.464	185.114	293.029	282.752	111.908	130.976
	284.318	184.471	293.66	283.079	111.496	129.44
	285.017	185.795	293.154	282.645	112.39	133.892
	284.595	185.207	293.367	282.067	113.255	133.839
	285.875	186.596	294.259	281.415	113.607	133.685
	284.784	186.805	293.416	283.983	114.548	135.832
	284.84	186.204	294.302	283.637	116.363	136.385
	285.196	185.136	293.606	284.59	117.228	138.7
	285.835	187.831	294.673	284.632	116.128	141.566
	284.13	188.305	294.009	284.341	117.683	138.924
	286.514	188.248	293.511	283.153	119.132	139.169
	284.988	188.581	293.836	282.243	121.325	143.052
	285.345	188.392	294.538	283.63	121.696	142.679
66	285.594	187.775	295.245	284.181	121.36	146.038
	285.742	187.258	293.591	283.854	123.291	145.995
	285.79	189.054	294.529	283.739	125.283	149.891
	286.029	186.649	293.117	282.836	124.885	149.02
	287.218	188.561	294.745	281.813	127.486	148.023
	288.326	187.165	294.088	284.149	128.138	152.374
	286.405	185.476	293.952	282.294	126.204	148.585
	287.208	187.114	293.321	284.197	130.222	152.166
	286.538	187.361	293.572	284.345	129.808	153.429
	287.662	188.611	294.179	284.164	132	154.092
	286.969	187.861	293.978	282.344	131.4	154.335
	287.51	187.2	293.513	283.657	133.317	157.393
	287.092	185.06	294.487	282.488	134.633	156.441
	288.361	187.903	294.257	283.5	135.917	157.369
	288.481	187.117	294.336	283.05	133.492	159.311
	287.858	185.522	294.964	283.02	136.411	159.333
	290.85	186.785	294.884	285.455	136.851	163.506
	288.631	185.634	294.673	282.494	136.322	161.541
	287.326	186.338	293.815	282.215	137.739	164.607
	288.606	186.014	294.952	286.112	141.68	167.909
72	287.953	185.938	295.071	284.745	142.925	166.837

## Sheet: Figure 3h
Hour	Control Pa Patient 91	Meropenem (64 mg/L)	PT07 (MOI 1.0)	PT07 (MOI 0.1)	Meropenem (64 mg/L) + PT07 (MOI 1.0)	Meropenem (64 mg/L) + PT07 (MOI 0.1)
0	22.0136	23.086	22.9196	16.2814	16.2034	17.0852
	21.1282	22.2431	21.6118	16.6197	19.8517	20.8167
	22.2104	22.6747	22.4711	15.4612	17.1587	18.9623
	22.5786	22.1465	22.4031	15.673	17.9533	19.3094
	21.7705	21.6261	22.9463	16.118	17.2576	18.5651
	21.7621	22.4653	23.3367	16.3729	16.721	20.9312
	20.934	20.4172	23.2006	16.5172	16.1784	17.7217
	22.9496	22.3489	22.7828	16.8433	18.8104	19.6525
	22.0426	22.6803	23.1086	15.5915	18.5083	19.8414
	21.9853	22.2467	21.9497	15.5071	18.7775	19.9047
	22.7955	21.5485	23.0728	16.3527	17.0704	19.4011
	24.215	23.1657	23.999	16.9479	17.6392	19.5164
	22.0002	20.2573	20.7557	15.7386	15.8703	16.5301
	24.3559	22.6903	23.2248	18.1027	18.3424	21.2449
	25.483	24.714	23.5209	17.9459	16.9645	20.1148
	24.857	22.6704	20.3634	15.0951	14.5543	19.1926
	26.6891	23.3816	22.5572	16.5562	16.2906	20.2826
	30.6448	26.0607	24.7338	19.4333	19.4314	20.289
	31.0279	25.3213	24.7367	19.1436	18.495	21.1188
	32.6816	27.793	23.6842	17.4227	17.3316	19.7504
	34.2444	27.0506	24.183	18.556	17.1386	20.705
	36.7865	25.9471	22.2366	16.6566	16.3592	18.6535
	40.7055	27.8716	22.522	16.7129	17.6907	19.666
	46.8106	28.6077	23.8645	18.4438	17.1435	21.4709
6	53.8215	29.896	24.2593	18.9676	16.11	21.8915
	64.9594	32.9816	26.279	19.8023	21.4192	22.4936
	75.6611	34.8281	26.4538	21.6629	19.8904	23.6228
	88.0357	36.0756	26.5743	19.8321	19.8501	21.795
	106.764	40.2984	27.215	21.3005	20.9189	23.3568
	137.07	43.6877	28.64	25.3415	21.947	25.73
	169.93	42.662	27.2867	21.1547	20.812	23.2936
	202.846	45.2528	30.591	24.4747	22.0447	23.8477
	227.826	48.2466	27.8446	23.9214	21.4599	23.9067
	249.54	53.626	31.4269	26.5785	22.6299	25.6109
	265.448	52.9297	29.3884	25.4017	21.9753	25.1275
	275.25	51.5283	29.4901	25.4443	20.4074	24.5284
	282.289	58.1904	29.3271	26.9872	22.7731	27.7386
	287.437	61.5521	30.9883	27.446	23.4808	26.9106
	290.188	64.3886	29.0782	24.3161	20.9969	25.0687
	294.79	70.6633	32.4598	29.1205	25.2993	28.8231
	296.217	72.8218	32.1815	28.9841	23.4662	25.6826
	298.767	76.9253	34.2965	29.6452	25.4948	28.657
	299.084	78.4875	31.8691	27.3106	24.559	25.5075
	300.1	82.5728	33.2347	29.4257	23.8878	27.0329
	301.868	88.2405	32.0359	29.22	23.3749	26.8211
	301.479	92.5341	32.203	28.9578	22.7059	26.0637
	301.06	95.1168	32.8114	27.943	23.0813	27.1533
	302.806	101.263	35.6364	31.0928	25.5958	28.5248
12	301.304	106.539	35.3045	32.2337	25.4282	27.87
	302.324	114.496	36.9034	34.9841	24.9934	28.7743
	301.403	121.423	37.3105	34.9332	26.0462	27.3384
	299.586	127.269	39.5091	35.7927	25.3945	30.0222
	301.402	136.553	41.2569	40.9367	26.3108	30.0246
	300.605	143.918	43.5464	39.5132	25.2489	29.3253
	301.058	149.525	46.8759	45.279	26.021	28.3419
	300.716	155.782	48.1446	48.245	25.3653	29.406
	301.472	161.677	53.7857	53.3569	27.6489	30.7214
	302.056	167.751	55.9818	56.8248	28.6862	30.6019
	301.71	174.977	60.6631	60.4281	26.8823	30.459
	301.573	179.297	66.5358	68.6818	28.3965	29.9484
	301.037	182.095	70.8032	76.1761	26.9445	30.1688
	301.908	186.583	79.0394	85.9098	27.3885	29.3593
	301.339	188.716	82.289	91.6373	26.5041	30.5953
	303.616	197.282	90.4635	107.862	28.7932	32.4705
	302.588	198.311	99.8991	118.293	29.0698	31.774
	302.154	199.912	107.04	130.603	27.8238	31.7697
	304.377	205.71	118.284	147.873	31.4189	34.9584
	304.458	206.649	127.84	162.253	30.256	32.8978
	305.088	208.547	137.544	176.78	31.5383	36.0974
	305.123	212.933	142.295	192.333	30.0729	32.2138
	305.329	213.002	147.962	203.901	31.0062	32.3613
	305.238	213.132	156.321	213.386	29.5068	33.5644
18	306.37	217.287	163.988	225.098	29.3748	34.5382
	305.638	219.303	169.356	234.064	29.1069	32.5835
	306.829	218.787	179.485	245.417	31.45	33.7256
	307.938	222.942	187.23	253.387	32.2348	36.2938
	308.416	222.721	191.995	261.897	31.8649	36.0769
	308.151	226.195	199.084	265.544	31.9263	34.2047
	309.134	226.41	203.825	273.512	31.0917	33.8654
	310.526	231.708	210.128	277.561	31.9768	35.4989
	309.367	231.571	216.105	283.552	33.3156	36.4247
	310.113	232.128	221.859	286.698	33.7557	36.7163
	311.15	235.59	226.855	290.544	33.4695	37.7328
	310.714	237.657	230.471	290.944	33.2226	37.634
	311.139	236.758	234.579	293.41	33.2146	38.8006
	312.659	238.94	236.188	295.388	35.5836	37.3871
	312.71	239.478	240.844	296.112	34.811	37.7895
	312.319	238.926	244.427	295.389	36.1559	39.2791
	312.221	239.655	245.391	294.397	36.5707	37.9647
	312.44	238.428	247.074	294.463	34.8248	39.1324
	311.9	238.714	248.611	292.48	35.098	36.8074
	311.841	237.259	250.747	292.27	33.6017	39.3739
	313.299	240.576	252.972	292.739	35.7356	37.5433
	313.031	239.088	255.662	290.893	35.0947	37.1296
	311.488	238.805	257.389	290.251	34.978	38.6415
	313.631	240.745	260.171	292.786	37.7157	41.5716
24	313.303	239.737	259.587	292.57	35.2387	40.6537
	313.793	239.813	262.761	292.759	35.2522	41.6795
	312.926	240.907	262.48	292.564	38.4892	39.9945
	313.473	242.819	263.25	290.956	38.1557	39.9553
	312.824	243.663	263.12	289.852	36.4011	39.7104
	313.424	242.93	266.291	290.713	37.3444	40.8144
	313.371	245.848	265.858	289.754	38.3646	40.1535
	312.592	242.041	265.738	290.923	39.1724	41.1065
	312.802	243.881	264.273	289.61	37.3056	41.2155
	312.639	241.993	266.43	288.687	36.0303	41.111
	312.835	242.319	267.565	289.992	37.4658	41.4406
	313.221	242.125	268.031	289.529	37.1489	40.9145
	312.309	241.729	268.24	290.269	38.2226	41.0633
	311.999	244.333	265.809	289.181	38.8352	42.327
	311.774	243.984	266.174	287.132	36.0263	40.932
	312.414	243.927	265.877	288.479	36.0056	40.8081
	312.025	244.016	266.4	289.067	36.8732	42.6658
	312.794	245	265.748	287.003	37.3954	39.1517
	312.574	246.456	266.447	288.384	37.693	40.1186
	313.076	249.695	266.483	287.033	37.1968	39.4849
	312.567	246.533	267.097	288.105	37.9738	40.8629
	313.285	244.429	266.283	288.437	37.6636	43.1147
	313.199	244.73	263.919	288.401	38.7773	41.8785
	312.882	244.546	264.428	288.147	37.5633	41.6856
30	312.506	244.377	265.712	287.863	35.12	41.0398
	313.385	246.434	263.626	288.569	37.5783	42.6648
	314.502	246.59	264.404	288.538	39.0578	42.8306
	314.049	246.039	263.465	289.759	39.2664	40.838
	313.695	243.591	262.242	289.818	38.2967	39.1687
	313.741	244.78	263.438	288.532	38.9386	41.6118
	314.736	243.349	262.915	289.369	39.2824	42.5743
	314.779	244.299	263.902	289.739	39.5596	42.3498
	314.944	243.87	262.13	289.581	38.8502	42.0508
	315.091	243.419	264.245	290.04	37.0436	41.168
	315.124	241.813	263.952	290.649	37.7443	42.4126
	314.406	240.421	264.233	291.992	37.6237	40.9854
	315.762	241.862	263.469	291.152	38.4679	42.2629
	315.158	240.312	262.542	291.866	37.8026	40.1539
	315.929	242.292	263.232	293.207	38.3011	40.5444
	315.831	243.85	264.495	293.096	37.3592	42.7007
	315.029	244.101	262.019	292.73	36.4817	40.3236
	315.614	243.583	263.551	292.576	38.8522	42.3116
	316.067	243.785	264.19	292.7	40.2136	42.9472
	316.145	245.452	264.284	294.015	40.1306	41.5564
	316.555	247.971	265.777	294.544	37.4598	41.8618
	316.622	246.64	266.531	294.011	37.2585	42.5261
	315.699	247.125	266.461	294.012	37.0562	43.7004
	316.808	245.944	266.647	294.735	39.867	42.1889
36	316.62	247.851	268.922	294.044	39.3483	42.1428
	316.625	248.317	266.547	294.694	38.2606	42.8613
	317.514	250.106	268.426	295.925	38.6404	43.2118
	317.141	247.989	267.679	294.097	38.3026	42.0548
	317.264	247.919	268.67	294.964	38.4898	41.9545
	317.356	247.578	269.669	295.897	38.6337	40.6774
	318.14	248.468	268.315	296.74	38.536	43.2026
	318.288	248.15	267.015	296.855	37.4083	42.132
	319.415	247.606	268.081	297.447	39.8347	43.4945
	318.291	248.583	269.077	297.937	39.1818	40.964
	318.88	248.766	268.328	298.434	39.0029	43.1446
	318.86	248.114	269.27	299.088	39.7025	41.6339
	320.149	245.788	268.295	298.489	37.8919	42.1625
	320.346	248.402	269.189	300.126	40.8112	42.433
	319.004	245.503	269.335	299.354	37.5666	42.0347
	319.613	247.333	270.272	300.801	37.8652	42.5235
	319.161	246.124	269.501	300.529	40.0978	43.4669
	318.67	246.902	269.301	300.981	38.5146	43.9698
	319.894	246.827	270.241	300.772	41.1267	43.9107
	320.119	248.262	270.294	300.967	40.5064	43.5686
	320.208	247.548	270.215	300.601	39.9714	42.9314
	321.368	247.965	270.752	300.601	40.9194	44.4039
	320.46	245.794	270.724	301.043	40.2118	43.4441
	320.875	245.79	272.128	301.733	40.3972	44.0347
42	320.526	246.71	271.608	301.723	40.2475	43.6501
	321.369	246.756	272.207	301.218	41.5572	45.6313
	322.031	247.023	272.315	301.238	41.5152	44.9601
	321.659	246.333	273.106	301.452	40.9967	44.74
	321.676	245.892	272.671	301.857	39.0259	45.9857
	322.25	247.264	274.72	302.43	40.2128	46.6628
	321.709	246.916	273.323	302.814	39.6862	46.4395
	321.331	246.56	273.904	301.51	40.9156	46.3569
	321.415	247.882	273.597	301.96	39.9246	45.8662
	321.248	249.068	275.055	303.183	41.7721	45.3457
	322.389	247.779	276.391	303.031	39.732	45.6945
	322.451	247.748	274.882	303.954	40.9917	46.4213
	322.15	249.175	275.448	304.456	41.5462	44.4276
	321.019	249.071	276.28	303.98	41.1337	47.1436
	322.942	248.174	277.037	303.27	40.1121	45.7362
	321.664	249.163	275.491	304.381	41.0554	45.7325
	322.935	247.999	276.931	303.025	41.266	46.2397
	323.144	248.711	277.297	305.527	42.2882	49.5864
	322.383	249.703	277.148	304.314	40.1238	46.5923
	323.418	247.189	278.178	305.882	40.0018	45.7933
	323.259	248.38	277.58	305.677	41.3672	47.3304
	323.237	248.093	277.425	304.415	41.2236	45.7072
	322.748	247.43	277.678	305.427	41.4104	46.9284
	323.657	247.804	279.661	304.98	41.155	43.9573
48	323.84	250.141	279.594	305.89	41.2774	46.0634
	323.251	247.939	278.257	306.014	40.3142	47.0484
	323.95	247.483	278.357	306.353	41.2204	47.5321
	324.107	246.921	280.065	306.751	40.8795	47.4813
	324.97	248.13	279.536	306.904	40.4035	47.3847
	325.008	248.513	279.097	306.605	41.9497	48.1276
	323.764	248.946	281.304	306.128	40.2394	47.0019
	324.626	247.827	279.637	307.751	39.917	46.3615
	324.592	247.926	280.571	306.829	41.2521	47.525
	323.672	247.254	279.694	306.935	41.0321	46.985
	324.914	248.312	282.447	308.307	40.907	46.7928
	324.505	248.265	280.914	307.291	40.0231	47.0114
	324.466	248.191	281.185	307.41	40.6322	46.0638
	324.604	247.406	281.329	307.667	39.9784	46.7531
	324.515	250.341	282.828	309.212	41.7236	46.9069
	324.824	249.537	282.791	307.645	41.7893	46.9401
	324.668	248.683	283.229	307.846	39.8562	48.2842
	324.102	248.481	283.24	306.994	40.3227	47.3775
	324.124	247.918	283.444	308.542	41.7516	46.9024
	323.59	248.784	283.197	309.026	40.8154	47.3042
	322.894	248.215	283.816	309.52	41.5131	48.8974
	321.949	248.967	284.162	309.174	40.6605	47.5537
	321.243	248.278	284.253	309.015	40.2816	48.2003
	321.617	248.821	285.357	308.654	39.2776	47.6999
54	322.1	250.327	284.442	309.145	42.038	46.7975
	320.614	249.626	285.17	309.359	40.3833	47.852
	320.324	247.838	283.904	308.987	38.8655	47.2006
	320.294	248.187	285.984	309.754	40.4992	46.7186
	320.95	248.807	287.348	310.35	39.1609	47.2464
	321.055	249.485	286.99	310.258	42.6795	47.2652
	321.146	250.021	287.12	309.113	41.5369	48.6475
	320.49	248.988	287.163	309.565	40.9076	47.6598
	319.904	247.442	287.451	310.918	41.6703	47.5471
	320.011	250.785	286.9	310.738	39.4929	47.4114
	318.955	250.466	287.89	310.542	41.0999	47.851
	318.878	250.607	288.851	312.123	39.753	48.1314
	319.55	249.895	287.167	309.921	39.8543	47.6299
	318.971	251.579	289.232	310.477	40.1324	46.7551
	320.158	250.215	288.459	308.503	41.352	49.1411
	319.06	249.897	289.526	312.063	40.8363	48.5677
	318.208	249.507	290.244	309.902	40.9696	48.834
	318.06	250.003	289.942	310.971	40.2638	47.5224
	316.629	249.652	290.183	312.388	40.0002	46.3864
	315.612	250.529	290.868	309.994	41.4773	48.7462
	316.155	249.77	291.537	311.915	39.6471	49.9836
	314.617	251.555	290.423	310.565	39.0405	48.7525
	315.201	252.003	292.662	311.917	41.3151	50.1872
	316.033	252.11	291.068	312.066	42.4409	49.9641
60	316.141	251.198	292.805	312.418	39.9023	49.2013
	315.386	252.444	291.506	311.255	40.577	49.1139
	315.993	251.51	291.738	312.52	40.9475	49.4523
	316.129	251.947	291.819	310.258	39.0928	48.3308
	316.263	250.405	292.428	311.374	40.779	48.1636
	316.425	252.317	294.254	312.931	38.9001	48.2932
	316.08	252.307	293.189	311.146	41.0274	47.8751
	316.457	251.927	292.94	311.142	40.0223	49.1277
	315.908	251.215	294.465	311.703	40.0937	49.5811
	316.248	252.081	294.414	311.502	41.3739	49.4222
	315.705	253.23	293.654	311.353	40.0067	49.9866
	316.027	251.246	295.132	312.962	41.0666	48.337
	314.032	252.232	294.223	311.414	40.6777	47.9718
	314.142	250.477	295.234	311.763	39.4139	48.7066
	313.336	252.762	294.787	311.573	41.3362	51.0065
	311.952	251.261	295.719	313.196	39.9088	48.2656
	311.555	252.246	295.45	311.722	41.2899	48.4518
	312.283	251.229	294.577	313.023	41.5295	50.6336
	310.29	251.679	295.484	312.529	40.8017	50.5068
	311.056	249.751	296.918	312.925	40.194	48.9232
	311.471	250.864	295.302	311.929	41.037	46.5523
	311.409	250.878	296.507	312.891	41.7531	49.094
	310.524	251.389	297.159	311.753	40.7965	49.5428
	311.177	250.116	296.737	311.827	41.2117	49.6052
66	311.22	251.841	296.527	311.786	41.0967	48.9767
	310.847	249.949	297.857	312.967	39.4759	49.0531
	311.332	248.543	298.222	311.482	41.2378	47.8249
	312.914	248.318	298.996	312.587	41.1748	49.4776
	310.608	249.402	298.526	312.152	39.9922	50.3233
	312.258	248.093	297.412	312.787	41.354	48.3306
	313.074	251.404	299.247	313.107	42.885	51.4241
	312.486	253.358	300.213	312.42	44.3489	53.347
	312.646	250.706	299.939	313.758	43.3345	51.7171
	312.452	250.565	299.386	312.395	43.1338	50.2781
	312.608	250.38	300.673	313.179	43.5159	51.7592
	313.073	247.902	299.35	313.8	42.5044	51.6435
	310.524	249.636	299.521	312.238	40.9738	50.398
	310.999	246.445	300.523	313.806	41.4109	51.8129
	311.524	249.254	300.626	313.178	42.5155	52.1236
	311.065	249.518	299.836	312.229	41.1368	51.0011
	310.895	249.3	300.581	311.264	41.0583	50.2342
	311.491	249.039	301.247	312.49	42.4299	50.2517
	312.931	249.126	300.82	312.31	44.1854	51.7777
	310.505	247.412	301.704	313.055	42.3694	50.1883
	309.398	247.919	300.111	310.987	40.5043	48.9415
	310.094	249.505	301.219	311.596	42.3041	49.8592
72	310.049	247.149	300.177	311.429	43.3572	49.5252

## Sheet: Figure 3i
Hour	Control Pa Patient 91	Colistin (0.25 mg/L)	PT07 (MOI 1.0)	PT07 (MOI 0.1)	PT07 (MOI 0.01)	Colistin (0.25 mg/L) + PT07 (MOI 1.0)	Colistin (0.25 mg/L) + PT07 (MOI 0.1)	Colistin (0.5 mg/L) + PT07 (MOI 0.01)
0	22.0136	23.6615	23.5518	28.511	17.9553	17.444	20.5233	21.7796
	21.1282	22.2056	21.4306	26.9117	16.9016	17.6492	19.2502	19.969
	22.2104	22.9255	21.9351	27.4684	16.6499	16.961	18.9712	20.6311
	22.5786	21.1991	19.4735	25.7272	16.9783	16.9077	18.5822	19.1538
	21.7705	21.6795	20.6457	26.6899	16.6788	16.2591	17.6118	20.2476
	21.7621	22.8982	20.3164	26.3705	17.2395	17.2824	18.8058	19.3149
	20.934	21.7474	19.6295	24.5405	17.2079	15.4048	16.6421	18.5147
	22.9496	21.7452	19.4936	25.4952	17.3922	15.0983	17.7591	18.7733
	22.0426	21.5272	19.5514	26.1194	16.4562	14.9878	18.6247	17.2967
	21.9853	21.2519	19.8775	26.1644	16.5434	14.8256	16.2049	20.0097
	22.7955	22.5082	19.6912	25.2624	16.8694	15.7153	17.2605	19.2973
	24.215	22.3602	19.325	25.7402	16.7659	15.7888	17.1115	18.6548
	22.0002	22.5511	20.1551	25.4866	16.8287	15.4062	18.5868	19.8458
	24.3559	22.1945	20.2955	25.8525	17.0855	15.7461	17.9371	19.1466
	25.483	22.376	19.8364	24.4837	15.8086	16.1184	18.1157	17.4537
	24.857	22.9054	19.0946	24.1311	17.5155	14.4038	18.9239	18.3714
	26.6891	23.8658	18.3203	23.7093	15.7586	13.9051	17.3801	18.8991
	30.6448	25.967	21.128	26.0357	17.6787	16.4893	17.5647	18.8928
	31.0279	27.0554	20.3204	25.8461	16.9768	15.8419	18.5086	19.6066
	32.6816	28.5318	19.6278	25.5437	17.5153	15.8738	18.2639	19.8631
	34.2444	29.1473	19.1023	24.5023	15.9433	14.3684	17.0815	18.2936
	36.7865	32.918	20.3969	25.3274	17.441	15.4975	18.4705	19.8563
	40.7055	35.5813	20.6708	26.6791	17.6345	16.7808	16.9885	20.6357
	46.8106	40.7794	21.3437	25.195	17.2157	15.8517	19.5002	21.3069
6	53.8215	49.2366	20.6553	25.2813	17.3197	16.1939	17.9952	20.1508
	64.9594	60.5556	20.6127	24.9685	15.7827	16.9383	18.3311	19.1897
	75.6611	72.3888	20.7308	26.004	18.0523	16.488	18.2817	20.8049
	88.0357	84.469	23.1322	27.7985	19.7409	16.7437	19.299	21.8135
	106.764	99.775	22.6243	27.6185	19.0951	17.9035	19.3866	21.117
	137.07	117.685	22.0897	27.783	17.6692	18.0858	19.8129	19.4172
	169.93	143.213	24.8103	28.9337	19.5985	18.7204	21.917	22.5266
	202.846	168.322	24.7389	28.7823	19.1253	18.8707	21.31	21.7408
	227.826	192.279	26.5999	30.8486	21.7218	20.0338	21.9059	24.3684
	249.54	211.756	25.8338	29.1949	20.5043	19.8692	21.7161	22.9336
	265.448	229.852	27.4902	31.4413	21.6981	20.7432	22.2808	24.6434
	275.25	248.576	27.9517	31.0028	22.3493	22.1202	22.729	24.8666
	282.289	263.732	27.9495	32.026	21.1861	22.1535	22.1898	22.7823
	287.437	276.581	29.3759	32.2506	23.9499	23.1309	24.0171	27.1333
	290.188	284.985	28.4031	32.9389	22.9046	22.4796	25.005	26.1044
	294.79	288.93	28.3579	34.1215	22.3316	23.1338	24.9527	25.0017
	296.217	291.098	30.0888	33.2416	24.2027	23.8523	24.4455	26.0056
	298.767	288.831	30.481	34.8564	22.8349	24.3792	24.3429	24.8481
	299.084	284.967	30.4696	33.218	23.1855	23.0337	24.7846	24.676
	300.1	283.101	30.5236	33.4752	23.5633	23.6269	25.6718	26.1515
	301.868	281.912	30.9597	33.8188	22.2629	24.4388	24.7254	24.4482
	301.479	281.209	30.8338	34.7737	24.5265	24.0981	24.2235	23.9567
	301.06	279.825	31.2942	33.8357	24.0166	24.8729	25.0398	26.1192
	302.806	278.215	31.6838	34.4863	23.3697	24.3191	25.2671	25.2715
12	301.304	278.546	31.6004	35.0622	22.5025	23.8265	25.5114	25.4143
	302.324	278.551	33.1247	36.1958	26.6114	25.8795	27.2944	26.9263
	301.403	278.953	34.5995	36.4623	26.1809	27.136	26.9469	28.8054
	299.586	279.204	33.1514	37.2789	25.4558	25.6236	27.0132	26.8232
	301.402	279.724	35.1287	37.4152	25.6463	24.654	25.9304	30.0876
	300.605	278.57	35.1981	39.2906	26.5879	24.5282	25.1947	28.2774
	301.058	280.378	35.1575	39.9753	26.7584	25.2537	25.2845	27.6222
	300.716	280.074	36.7749	39.904	27.2793	25.1889	25.5203	26.9189
	301.472	279.814	38.1925	41.3628	29.2339	24.8027	25.4815	28.1295
	302.056	280.325	38.0816	42.776	28.2562	24.405	26.7472	28.9543
	301.71	279.407	41.4808	44.0647	30.2561	25.6464	26.6812	27.0795
	301.573	280.551	43.1381	46.5359	31.429	25.3364	25.5858	27.8658
	301.037	281.4	46.3038	50.7156	34.0563	25.3374	26.2486	29.5923
	301.908	281.726	47.6691	53.1672	34.2776	25.5482	26.5594	26.0246
	301.339	282.277	52.8197	58.9615	34.8595	26.9458	26.8621	27.2456
	303.616	281.439	56.7984	65.4276	39.4539	28.0853	27.1834	26.3072
	302.588	281.491	59.8915	70.4247	42.9372	26.4421	27.2257	26.3653
	302.154	281.898	66.4501	77.7968	48.3985	26.7953	27.2535	29.6403
	304.377	282.216	71.0393	84.1901	52.8623	26.8424	28.1785	29.3264
	304.458	282.26	75.411	90.9123	55.7367	26.7339	27.4514	29.3263
	305.088	283.12	81.546	98.9682	61.3054	28.2692	28.445	27.7837
	305.123	282.8	88.576	108.465	66.3256	27.7734	29.201	28.9887
	305.329	284.237	97.0724	114.514	75.3538	30.0076	30.6469	32.2612
	305.238	284.371	104.446	123.097	79.6242	29.3939	30.177	30.6649
18	306.37	284.692	112.005	129.693	87.1062	29.0664	31.493	30.1364
	305.638	284.781	119.059	135.524	94.7589	29.2932	30.7406	30.4208
	306.829	284.842	127.343	141.441	102.939	30.092	31.005	30.2705
	307.938	286.107	135.693	144.438	109.974	31.9899	32.6189	33.5908
	308.416	286.362	141.437	150.738	118.606	30.8275	32.2584	31.6012
	308.151	285.988	149.668	158.124	124.865	29.8044	32.8985	31.5041
	309.134	285.905	154.855	163.438	132.063	31.9602	32.4709	32.0911
	310.526	287.742	158.666	165.035	137.586	32.0496	33.8455	30.904
	309.367	286.502	163.886	173.454	147.984	32.4955	33.1692	34.2183
	310.113	287.502	166.083	176.473	154.569	33.1744	34.2713	32.6394
	311.15	288.176	168.866	181.248	162.326	32.7618	33.9861	34.6245
	310.714	286.772	171.179	183.425	169.963	32.3647	34.6213	34.5958
	311.139	287.525	174.715	187.198	176.788	33.1712	33.9915	34.9611
	312.659	289.976	176.792	191.737	186.715	33.8686	36.2028	38.3182
	312.71	288.275	179.78	193.831	193.042	33.7077	34.6123	38.7742
	312.319	287.642	181.732	198.589	197.571	33.5206	34.4002	36.3818
	312.221	289.065	182.261	199.044	204.508	33.2094	33.9787	36.0426
	312.44	287.794	185.975	203.974	209.008	33.9989	36.1331	35.7626
	311.9	288.94	188.178	207.707	213.631	32.8499	35.687	36.4487
	311.841	289.644	187.876	209.451	216.792	32.9328	34.8095	34.5707
	313.299	289.419	190.911	213.354	222.573	33.8686	34.9895	37.557
	313.031	291.141	195.263	217.781	225.999	35.0839	36.7693	39.1195
	311.488	289.569	197.188	220.629	228.507	37.0311	37.7872	39.5972
	313.631	289.827	199.398	224.103	232.138	35.4707	36.7931	37.5022
24	313.303	289.918	200.93	226.183	233.76	35.2685	36.5806	38.5422
	313.793	291.176	205.107	227.982	237.286	35.3745	37.2568	37.6253
	312.926	291.253	208.858	231.7	241.181	37.0783	39.0676	38.5439
	313.473	291.64	210.844	234.465	243.698	36.3867	38.6222	37.3438
	312.824	291.434	213.107	238.214	245.807	36.7191	38.211	37.264
	313.424	291.072	213.701	241.695	246.352	35.2576	36.8503	37.1294
	313.371	291.814	217.076	241.318	248.241	36.7927	38.0827	37.6331
	312.592	292.398	219.64	245.613	249.957	35.8919	38.2881	36.6701
	312.802	292.012	221.657	248.877	252.894	37.9537	39.1075	38.6646
	312.639	291.342	223.302	249.851	255.748	36.7747	39.8861	38.1463
	312.835	291.924	224.271	250.906	256.269	35.7363	36.9212	38.3508
	313.221	292.612	226.385	253.965	260.672	37.9654	38.307	40.4822
	312.309	292.277	227.983	256.891	262.212	37.1012	38.4986	38.057
	311.999	292.104	228.173	259.287	262.516	37.4848	37.663	39.6077
	311.774	293.717	230.924	261.71	264.294	37.1107	38.9727	39.1657
	312.414	293.308	231.633	263.011	266.731	36.7616	38.8994	40.7666
	312.025	292.108	232.519	264.445	268.728	35.7688	38.7551	39.904
	312.794	291.566	233.884	266.329	269.645	36.5467	38.0543	41.6262
	312.574	293.4	235.072	267.817	271.778	36.9714	39.4876	38.0006
	313.076	292.94	236.046	268.451	271.16	36.4689	38.5232	38.9455
	312.567	292.703	236.472	269.156	274.856	36.9452	38.6905	39.3919
	313.285	292.498	238.957	271.232	276.452	36.9956	38.3753	38.9379
	313.199	293.108	239.352	270.056	277.677	36.8887	37.3499	37.5121
	312.882	293.326	239.635	273.578	279.446	36.9719	38.8147	39.6794
30	312.506	292.331	241.283	273.108	281.037	35.5576	37.1198	38.8631
	313.385	292.607	242.898	274.43	282.82	36.0617	39.1695	37.9161
	314.502	291.936	242.572	275.524	284.685	35.7794	38.0194	37.3491
	314.049	293.007	242.642	275.654	286.16	35.5196	37.6942	38.7345
	313.695	292.966	245.213	275.736	287.816	36.1632	37.7197	39.5273
	313.741	292.712	246.209	277.265	287.751	36.3146	37.7268	38.157
	314.736	293.533	247.529	277.471	290.392	36.8608	37.3603	38.8542
	314.779	292.367	249.012	277.18	291.432	34.4551	37.6692	38.1668
	314.944	293.749	250.777	280.195	292.677	36.9048	37.0921	38.1255
	315.091	294.045	251.882	279.07	293.529	36.2691	37.9924	37.6669
	315.124	294.231	252.916	281.553	294.265	37.3886	40.2635	38.8865
	314.406	293.54	253.925	281.288	296.315	36.0647	39.5667	37.1916
	315.762	294.177	254.823	281.408	296.698	36.5022	38.9267	39.0516
	315.158	294.847	257.544	281.438	297.856	36.1057	37.8022	39.0442
	315.929	295.323	259.696	283.195	299.564	36.3383	36.9479	39.4348
	315.831	295.186	260	282.723	299.878	36.95	37.7295	39.2082
	315.029	295.03	262.301	283.871	301.76	36.1079	38.5563	38.0942
	315.614	295.551	263.806	285.776	301.638	36.3281	37.7689	37.4843
	316.067	296.769	265.973	286.643	302.36	36.0472	38.4465	39.3257
	316.145	298.406	268.159	288.343	304.564	37.6769	39.609	43.1053
	316.555	297.352	269.55	289.336	305.731	38.786	38.77	41.4934
	316.622	298.358	270.508	289.647	305.896	36.9293	39.5308	41.3628
	315.699	299.304	272.053	290.742	306.231	37.1038	39.2868	38.4685
	316.808	299.546	274.151	291.129	305.734	37.9869	39.6048	39.3815
36	316.62	299.877	276.454	291.576	308.595	38.0076	40.3585	40.2906
	316.625	300.33	277.253	292.513	307.904	37.4452	40.2266	39.8552
	317.514	300.229	278.16	291.825	308.469	36.5089	38.733	40.4187
	317.141	300.341	280.169	293.428	309.025	37.6667	39.1684	43.4638
	317.264	299.874	281.12	295.072	309.546	36.772	39.6225	39.2887
	317.356	300.066	283.253	296.553	310.356	38.1047	40.0795	41.5933
	318.14	300.632	283.894	295.021	310.264	37.1989	38.9958	40.5753
	318.288	301.183	286.117	297.351	311.861	37.8894	39.3001	40.2326
	319.415	301.255	286.605	297.259	311.368	38.4587	39.2284	39.1129
	318.291	302.023	288.313	299.499	312.856	38.5196	39.9107	41.5898
	318.88	301.903	290.253	298.946	313.938	37.2781	39.8269	42.0247
	318.86	301.045	291.195	300.12	313.174	37.5171	39.3796	39.4696
	320.149	301.818	291.539	298.52	313.6	37.6224	39.8912	40.8077
	320.346	302.493	292.655	299.729	313.186	36.4515	39.2237	40.9174
	319.004	301.43	293.135	301.611	314.94	38.2738	39.0373	39.7102
	319.613	301.376	294.717	300.702	314.634	38.3946	40.0887	40.2083
	319.161	302.115	296.106	302.729	315.008	39.1188	38.907	38.7882
	318.67	300.947	297.126	300.988	315.101	39.0581	39.011	39.1092
	319.894	301.5	298.25	302.324	314.887	37.9994	38.6738	39.3577
	320.119	301.152	299.289	302.916	316.098	38.337	39.8312	39.4751
	320.208	299.661	300.279	302.813	315.032	39.2768	39.3754	40.1901
	321.368	300.595	301.141	302.391	316.686	38.9671	39.3844	39.7249
	320.46	299.962	300.588	302.262	316.987	37.8657	38.3239	40.1036
	320.875	299.678	302.471	302.098	317.814	37.4295	37.9721	40.0351
42	320.526	299.33	303.696	303.057	318.149	38.9595	39.0659	41.214
	321.369	299.322	304.452	302.959	317.278	39.2876	39.4605	40.1397
	322.031	299.367	305.197	303.414	319.235	38.4207	38.6772	42.4579
	321.659	298.83	306.002	301.792	319.759	37.2764	39.1352	41.0296
	321.676	298.348	306.102	302.521	318.491	38.0958	39.1017	43.4349
	322.25	299.209	306.084	301.716	319.228	38.1057	38.7578	43.0451
	321.709	299.475	307.567	301.826	319.726	40.204	41.7537	44.9771
	321.331	298.98	308.571	302.933	320.653	38.9823	40.4447	44.2384
	321.415	298.429	308.635	302.372	320.852	38.9669	40.1203	44.8474
	321.248	297.185	308.517	303.291	321.218	38.5829	39.2702	43.4797
	322.389	298.737	310.163	302.366	320.902	39.4798	41.4959	46.3889
	322.451	297.272	310.177	302.5	321.009	40.9309	40.179	47.3125
	322.15	297.646	309.941	304.873	323.913	39.4997	40.8665	46.3383
	321.019	297.043	311.117	304.319	321.554	39.6551	39.7803	48.0773
	322.942	297.506	311.144	303.09	322.296	40.1312	40.1407	45.9927
	321.664	298.351	311.637	304.219	323.787	40.1218	39.7034	50.2777
	322.935	296.845	313.106	303.74	322.866	38.4544	39.3602	48.1488
	323.144	296.741	312.234	303.463	322.018	38.3979	39.2009	47.3487
	322.383	296.532	312.047	303.328	323.614	39.1528	40.752	48.8479
	323.418	295.893	313.431	304.233	323.779	39.6623	40.9316	48.6848
	323.259	296.445	314.474	304.159	323.674	40.1319	41.3462	51.8564
	323.237	296.533	314.084	305.311	323.964	38.5367	42.5072	51.8361
	322.748	297.577	313.671	305.347	324.234	38.7294	40.5565	51.7893
	323.657	297.651	314.787	304.7	323.109	38.7434	40.5288	51.1723
48	323.84	297.339	314.429	305.614	324.538	38.0237	40.3232	54.526
	323.251	295.189	314.793	304.658	324.8	38.3241	38.6118	53.9308
	323.95	294.759	314.378	304.493	324.777	38.2996	39.6488	55.326
	324.107	296.152	316.002	305.63	327.892	37.9381	39.2655	55.448
	324.97	295.615	315.534	305.619	325.918	37.063	38.9423	59.5737
	325.008	295.49	315.38	305.441	327.104	37.9737	39.4789	58.3058
	323.764	294.392	315.475	305.791	326.108	38.243	38.7436	59.619
	324.626	294.473	315.749	306.228	327.178	38.4561	38.5949	59.1477
	324.592	296.539	316.424	306.088	327.121	37.4462	39.2182	60.3425
	323.672	294.194	316.434	305.692	326.114	37.6693	38.5485	61.88
	324.914	295.153	317.037	306.32	327.394	38.0323	38.9033	63.0223
	324.505	295.217	316.183	306.662	327.673	36.7437	39.3291	65.3449
	324.466	296.395	317.395	305.597	327.741	38.1566	39.5657	64.1968
	324.604	296.151	317.24	306.681	326.981	37.097	39.4711	66.6762
	324.515	294.429	316.646	305.578	327.959	37.3113	39.5406	65.8983
	324.824	296.185	317.388	306.837	328.118	37.7731	39.3654	69.6154
	324.668	295.258	316.972	305.679	328.123	37.4262	38.4331	68.9713
	324.102	296.095	318.097	306.462	327.739	37.5659	39.7039	68.7314
	324.124	296.156	317.216	305.884	327.811	37.0723	37.6413	70.0291
	323.59	295.504	318.031	307.701	329.097	38.5098	39.4759	72.9614
	322.894	296.454	318.323	305.593	329.703	37.1165	38.6007	71.4309
	321.949	296.355	318.877	307.609	327.926	37.6028	38.7022	72.4649
	321.243	295.771	318.801	308.582	328.411	37.4002	37.6943	73.9713
	321.617	296.143	319.159	307.984	328.233	38.0228	37.6965	72.5782
54	322.1	295.62	319.241	309.173	329.18	38.7275	37.926	75.98
	320.614	294.672	320.062	307.869	328.552	37.1348	38.4041	74.1493
	320.324	296.097	320.875	306.946	328.328	37.5934	38.4598	74.0915
	320.294	293.689	320.4	309.208	327.253	37.4471	38.0967	75.4959
	320.95	294.522	319.704	308.352	327.001	38.0087	39.1246	76.5511
	321.055	295.218	320.981	308.71	327.198	37.1368	38.5511	77.2525
	321.146	294.889	321.706	308.373	326.63	37.9644	39.0951	77.3373
	320.49	294.856	320.511	309.662	326.383	37.7373	39.2188	76.2044
	319.904	294.996	321.256	308.635	325.766	37.7642	38.177	74.3746
	320.011	295.293	321.239	308.004	326.326	37.3896	39.4563	75.5736
	318.955	294.945	321.524	308.856	325.579	37.2619	38.1899	78.3724
	318.878	295.161	321.283	309.161	327.949	37.5059	38.2535	80.4985
	319.55	295.454	322.591	308.739	326.138	37.8229	38.0716	81.3
	318.971	295.378	322.383	309.236	326.953	37.0239	38.186	81.9183
	320.158	295.621	321.872	309.253	327.971	38.341	37.5447	83.7163
	319.06	294.661	321.294	309.4	326.144	37.0224	38.1569	86.3116
	318.208	294.443	322.539	309.143	326.881	37.4343	37.3105	85.6686
	318.06	294.546	322.428	309.307	327.196	36.6315	38.4303	84.7564
	316.629	294.478	322.087	309.189	328.032	37.9138	38.6088	86.3002
	315.612	293.965	323.163	309.879	327.968	37.0646	38.4752	86.743
	316.155	294.462	324.104	310.269	326.784	37.7987	39.0783	86.929
	314.617	294.293	323.26	309.882	327.545	38.1723	39.7921	87.0091
	315.201	294.474	323.046	309.72	327.958	38.1968	38.1	87.1588
	316.033	294.861	323.463	310.89	327.583	37.3361	39.7565	86.4196
60	316.141	295.237	323.139	311.175	328.494	38.3237	39.6091	88.4778
	315.386	295.552	324.156	311.564	327.598	37.9177	38.0352	87.9246
	315.993	295.179	323.628	311.19	328.147	37.4096	39.3959	91.5418
	316.129	295.012	323.403	311.022	327.214	37.2715	38.4839	89.9923
	316.263	294.238	323.473	311.709	327.193	36.3501	39.361	90.8389
	316.425	295.023	322.026	311.321	326.764	37.6544	38.0284	91.0275
	316.08	296.068	322.609	311.606	326.248	37.2276	37.4391	91.3045
	316.457	295.287	323.07	311.917	327.289	37.6078	38.1967	93.205
	315.908	294.398	323.515	311.827	327.264	37.8362	38.6538	92.8368
	316.248	295.63	322.883	312.439	326.578	37.6986	38.307	95.8551
	315.705	295.159	322.873	311.968	327.284	37.699	37.7403	96.2394
	316.027	295.622	323.502	311.829	327.357	37.6218	38.7041	94.6482
	314.032	295.668	324.421	312.307	327.686	37.9771	37.7271	96.1261
	314.142	295.686	323.166	311.919	326.373	37.9506	37.6831	95.8229
	313.336	296.209	323.655	312.927	326.494	38.2173	38.1313	97.6284
	311.952	295.4	324.231	312.418	327.072	37.706	36.1939	97.1583
	311.555	297.058	323.629	312.874	326.502	37.911	37.0739	99.7841
	312.283	295.848	324.06	312.902	327.853	38.504	37.9433	100.575
	310.29	295.463	324.319	312.782	326.167	38.9476	38.987	98.4488
	311.056	295.057	323.199	314.002	326.784	38.9992	37.2539	100.344
	311.471	296.872	325.153	313.076	328.048	40.0707	37.9117	104.896
	311.409	296.616	324.779	312.498	327.588	39.6246	38.4417	104.219
	310.524	297.161	325.021	315.105	328.585	41.0568	38.7204	104.693
	311.177	296.743	324.424	314.278	327.641	41.2076	38.6223	104.194
66	311.22	298.042	324.866	314.203	327.385	42.8328	40.1906	104.014
	310.847	298.361	325.084	314.379	328.308	42.5727	38.8406	103.456
	311.332	296.257	325.307	315.146	328.207	42.1592	39.5494	106.646
	312.914	297.534	325.149	313.633	327.597	42.0318	38.4259	104.045
	310.608	296.513	325.68	313.768	327.951	42.8329	39.6298	105.279
	312.258	297.614	326.031	314.894	327.799	43.7114	41.0937	106.167
	313.074	297.388	326.364	315.614	327.574	44.4983	41.6038	107.526
	312.486	296.77	325.558	314.997	328.236	42.9646	38.6443	107.788
	312.646	297.036	325.882	315.361	327.639	44.4633	40.8165	110.801
	312.452	297.928	325.214	315.975	328.266	44.6344	41.0784	109.303
	312.608	297.33	326.288	314.873	328.324	46.6159	39.9657	107.545
	313.073	297.141	326.242	314.846	328.139	45.8439	39.7838	108.641
	310.524	297.876	325.633	315.804	328.09	45.3239	39.3778	109.094
	310.999	298.673	327.242	316.234	327.907	46.7848	40.1438	109.772
	311.524	297.087	326.169	315.722	329.086	46.5365	38.9618	111.032
	311.065	298.008	326.748	316.769	328.096	48.7819	40.7615	111.74
	310.895	297.776	326.153	316.102	328.402	47.1564	40.1363	110.939
	311.491	297.596	326.916	316.587	328.963	48.3208	40.0112	110.823
	312.931	296.676	326.921	316.01	329.501	48.6448	39.7693	113.278
	310.505	297.142	327.805	316.577	328.16	49.081	41.1932	114.275
	309.398	297.167	327.571	315.946	328.125	49.7135	40.9659	114.224
	310.094	297.124	326.808	315.86	329.692	50.4729	39.5949	114.12
	310.049	297.088	327.316	316.421	329.508	50.7103	40.3532	112.965
	310.049	298.132	327.522	316.042	329.728	52.3262	40.3582	115.04
72	310.049	297.376	327.337	316.778	329.11	52.0413	39.9372	115.685

## Sheet: Figure 3j
Hours	Control Sa Patient 92	Clindamycin (16 mg/L)	ISP (MOI 0.01)	Clindamycin (16 mg/L) + ISP (MOI 0.01)
0	35.9998	26.0673	33.907	22.6175
	35.8634	24.712	33.0153	21.8898
	36.1522	23.4725	33.8187	21.9847
	35.2597	24.7923	34.6834	22.1775
	35.7887	24.5131	34.2331	21.5919
	36.5718	24.8524	37.0477	21.6155
	37.2696	26.2373	35.2207	21.8275
	37.2342	26.1813	38.3748	23.6318
	42.0061	31.4916	36.4889	25.6105
	42.1248	31.0773	38.2464	28.4052
	43.2991	32.6345	40.2965	28.7019
	45.3856	33.8339	41.6202	29.2901
	46.678	36.6154	39.5197	30.7076
	50.2304	44.2249	38.9307	30.4528
	62.1108	59.937	45.6705	29.1561
	80.1185	76.2505	46.9515	30.8998
	93.5461	90.0463	48.9183	33.0251
	107.55	101.36	56.9062	36.6452
	121.815	114.457	59.2735	35.9204
	134.919	129.042	61.6324	41.462
	147.594	140.137	66.474	42.3249
	161.113	149.702	72.6194	43.2668
	170.077	159.062	77.093	42.4011
	180.264	167.872	76.5773	44.4278
6	189.207	176.13	80.7089	44.5751
	196.53	184.764	85.993	47.8996
	203.451	188.675	86.0252	45.1104
	210.736	196.761	94.3673	47.4889
	216.757	203.448	95.6452	48.8083
	222.634	206.85	98.395	49.1297
	225.145	211.189	96.905	47.9034
	231.009	214.652	101.692	48.1508
	233.895	217.72	103.139	48.6587
	237.731	219.659	104.872	48.1524
	241.284	221.985	107.622	50.2221
	242.911	223.171	109.333	48.584
	242.599	225.614	113.66	48.8939
	245.123	226.599	114.733	50.97
	245.544	225.602	114.572	48.4928
	246.868	226.468	115.027	49.6407
	247.742	229.124	116.992	49.455
	249.867	231.2	119.231	51.4057
	249.419	230.558	122.192	50.2766
	251.066	229.274	126.21	51.6336
	250.299	231.749	129.51	53.1775
	251.35	231.965	130.106	51.4777
	251.384	231.657	129.49	51.0906
	251.348	227.414	132.716	49.5509
12	250.55	228.215	133.062	52.7224
	251.546	230.204	133.104	50.7593
	250.111	230.649	136.247	52.6716
	250.104	227.839	139.501	52.6328
	250.03	227.437	140.211	50.1412
	250.367	229.456	138.942	51.4554
	249.857	227.413	143.441	49.7834
	249.92	228.605	144.019	49.9821
	249.68	230.043	143.569	50.6224
	248.847	228.347	144.143	50.8229
	247.661	225	143.815	49.3495
	247.562	226.114	143.092	49.6728
	246.713	225.611	146.978	49.5363
	246.333	223.831	149.377	49.5836
	246.161	226.717	144.608	49.8244
	246.334	225.064	147.963	49.1613
	247.485	224.098	149.172	49.8082
	245.568	226.201	151.278	49.6313
	245.759	226.529	153.053	51.6461
	244.936	225.139	153.972	51.2396
	244.3	223.317	152.923	49.355
	243.865	223.144	153.635	50.3178
	244.319	223.706	156.928	50.7642
	244.285	222.476	156.27	50.0587
18	243.578	222.901	156.142	49.8157
	242.559	222.679	158.144	49.8428
	243.363	220.373	159.793	49.5594
	241.983	220.865	159.004	50.1734
	241.026	220.413	160.966	49.1476
	240.65	218.337	162.365	48.7728
	240.148	218.473	160.45	50.6945
	239.844	217.043	159.256	50.2424
	239.798	218.441	162.172	49.5218
	239.282	215.907	163.034	50.3278
	238.57	214.726	162.174	49.8358
	237.99	212.969	164.018	51.2685
	236.807	212.942	163.396	51.5166
	235.51	213.298	166.182	50.8511
	234.13	213.835	168.473	50.0982
	236.046	212.807	167.148	51.9938
	234.712	210.847	171.017	50.2104
	234.595	209.601	169.624	50.5051
	234.263	210.152	170.23	54.109
	232.412	210.415	171.757	51.1283
	232.709	209.479	171.336	51.1013
	230.222	209.202	173.795	51.3538
	229.207	208.152	171.766	48.3427
	230.098	209.174	173	52.0583
24	230.884	210.583	172.932	52.2544
	228.124	206.734	175.054	53.3864
	227.919	207.619	173.802	48.4988
	226.791	208.065	173.112	49.8836
	226.652	207.939	175.246	52.6126
	225.24	208.014	174.513	50.6552
	225.907	209.78	177.437	51.6508
	224.676	209.255	175.904	51.4005
	224.114	208.845	175.38	53.2415
	222.689	206.19	176.216	51.8519
	221.845	205.552	178.856	50.3309
	222.238	205.036	177.218	51.1833
	221.589	205.09	178.917	53.3028
	220.384	204.108	178.858	52.9458
	221.141	205.251	179.455	51.1861
	218.53	201.074	178.849	48.8217
	218.102	201.978	180.54	49.5003
	219.562	204.722	180.839	54.1726
	218.21	200.502	182.355	50.9127
	215.963	200.866	180.764	49.57
	216.501	200.463	181.653	49.4692
	217.179	201.002	180.844	51.1646
	213.946	198.31	181.278	49.1514
	213.828	199.006	182.343	50.9554
30	212.832	199.688	182.343	50.7147
	211.005	198.314	183.071	50.6156
	211.831	195.7	181.994	48.3141
	211.095	197.388	185.484	50.8457
	210.01	194.81	183.812	49.6801
	209.671	195.72	183.59	49.5958
	209.668	196.2	183.251	49.5224
	209.3	196.087	181.847	50.303
	208.18	195.22	181.869	51.0959
	206.928	193.261	183.427	51.3386
	205.417	194.705	183.418	49.8439
	207.255	193.136	185.019	47.9035
	205.217	192.054	184.694	49.8621
	205.476	192.088	188.174	48.6802
	207.12	195.31	185.563	52.4437
	204.417	193.141	186.356	50.4125
	205.468	192.8	187.391	52.5058
	204.866	191.022	189.241	48.6298
	203.568	192.259	184.638	49.1436
	202.778	191.389	187.416	49.0196
	202.827	190.756	188.926	49.8064
	202.163	189.612	186.693	52.3878
	202.134	190.694	188.248	51.8393
	199.438	187.265	190.117	49.4702
36	200.046	189.325	189.781	50.6616
	201.071	189.39	187.41	49.6382
	200.446	188.592	190.334	51.5809
	198.893	188.072	191.504	49.5947
	197.246	187.715	190.025	48.9554
	197.795	187.603	187.9	50.0347
	197.031	187.387	190.173	51.0219
	196.887	186.918	190.853	50.5818
	196.697	187.415	190.25	51.473
	195.86	187.076	191.01	52.1312
	194.36	186.329	191.423	47.9355
	193.386	184.385	191.211	47.6033
	191.746	185.089	192.786	46.8717
	191.892	184.308	190.625	48.136
	191.394	184.218	195.41	45.4442
	190.895	184.599	193.684	48.6423
	189.941	184.352	193.592	47.2422
	188.507	181.795	194.361	47.7453
	188.729	184.26	193.419	47.8053
	188.264	183.283	191.528	50.7932
	188.528	182.828	193.681	48.3541
	187.745	183.462	193.24	51.6289
	187.416	184.945	191.713	47.6546
	187.675	181.812	192.421	50.9838
42	186.377	182.898	192.194	47.7511
	185.862	180.595	191.658	48.2448
	186.154	181.991	192.724	50.4247
	185.299	181.54	192.77	49.0936
	183.938	179.467	193.319	48.229
	184.407	180.734	192.841	49.5752
	183.228	181.536	192.314	48.7042
	181.752	181.31	191.957	47.9623
	181.953	179.418	193.133	50.0288
	183.834	182.115	195.377	50.6607
	181.616	179.651	193.676	48.1424
	180.228	180.568	193.57	48.1067
	181.238	180.446	194.661	50.6391
	179.933	181.83	193.927	47.9774
	179.094	179.637	195.444	47.7892
	178.997	178.556	195.107	46.9804
	179.746	179.543	196.62	48.8021
	178.536	180.702	195.185	49.3635
	179.094	180.647	196.115	50.7756
	177.297	179.983	196.091	48.859
	176.772	178.245	196.96	47.615
	176.802	177.441	197.023	49.5646
	175.872	179.613	197.513	47.8498
	176.172	179.727	194.766	48.7678
48	176.19	178.808	196.138	48.4167
	175.232	179.963	196.594	49.1811
	175.053	178.861	196.644	49.7811
	175.55	178.091	196.85	49.2892
	172.556	178.579	196.243	49.4702
	173.511	177.524	198.024	48.6146
	173.807	177.719	196.908	49.2593
	174.006	177.579	196.933	49.5231
	171.268	178.483	198.648	48.8933
	171.483	179.135	198.988	46.9362
	172.393	179.479	198.78	50.8333
	170.53	178.375	196.722	48.2932
	170.177	176.92	196.846	46.9906
	169.417	177.271	201.646	51.5329
	170.835	176.747	196.148	50.3675
	168.326	176.051	198.444	49.0721
	168.802	178.036	198.454	48.6372
	168.133	176.615	195.892	46.752
	169.03	178.355	196.696	49.6615
	168.827	176.388	195.943	48.997
	168.756	177.19	198.492	48.9457
	166.671	174.75	195.765	47.7934
	167.634	177.011	198.73	49.3251
	166.081	172.781	196.14	46.3017
54	167.361	177.835	198.215	50.4516
	166.725	175.754	198.61	50.0093
	166.672	176.963	197.523	50.4764
	165.323	174.9	196.147	49.7314
	165.896	175.788	196.57	46.8206
	164.612	175.332	196.749	49.7478
	165.033	174.872	195.93	50.065
	164.122	175.426	197.898	49.4897
	164.863	174.548	196.494	48.3947
	164.042	174.711	198.409	48.9961
	164.537	173.595	196.592	49.6642
	163.033	172.897	197.757	49.3073
	162.793	173.521	199.408	49.6653
	163.335	173.125	196.83	48.1801
	162.91	174.813	197.364	49.7162
	161.514	176.093	197.997	48.1675
	161.794	174.657	197.087	48.8063
	161.689	172.221	198.254	49.7154
	161.977	174.018	197.34	51.6497
	160.498	171.857	197.935	50.2656
	161.635	173.233	197.933	51.1955
	161.258	170.927	198.776	47.6568
	162.116	174.712	197.656	47.9891
	161.483	173.489	198.178	49.4985
60	160.616	174.696	195.934	51.0071
	159.062	173.265	199.402	49.0164
	161.192	173.698	198.216	49.6001
	160.03	172.186	199.69	49.772
	160.346	171.528	195.98	49.1887
	158.298	170.513	197.532	46.0199
	157.047	169.909	198.566	49.663
	158.071	171.109	197.529	48.098
	159.007	170.108	199.131	48.0615
	157.692	169.521	195.721	46.0315
	158.417	169.915	198.979	47.6805
	157.95	168.647	196.979	47.2683
	157.695	167.822	196.758	49.57
	157.063	166.844	196.91	46.377
	156.854	169.689	198.697	48.3725
	156.66	169.847	197.081	47.7733
	156.902	169.852	196.434	49.0588
	156.955	170.164	196.272	45.4441
	156.244	167.666	195.777	46.7636
	156.589	168.016	197.739	46.4295
	155.517	167.255	197.364	47.8776
	156.176	166.3	194.232	47.0031
	156.959	169.584	196.715	50.2496
	156.972	168.579	196.079	47.2762
66	155.639	167.201	195.529	48.3847
	154.774	167.687	196.552	49.0271
	156.968	168.729	196.981	49.2244
	156.056	169.552	195.162	47.2343
	156.222	169.819	195.489	48.7038
	155.323	170.523	195.997	47.6308
	155.389	169.907	197.035	48.7116
	155.099	166.461	195.936	46.3756
	155.289	166.609	195.818	47.5281
	155.826	166.56	195.294	47.6169
	153.237	167.474	196.318	47.7697
	155.401	169.508	195.508	47.4346
	154.08	169.931	194.7	48.0698
	154.049	167.696	195.183	47.5454
	154.937	165.451	195.716	48.8806
	154.558	165.523	194.821	48.4283
	152.825	165.369	197.464	47.6456
	153.763	164.064	195.037	47.2464
	154.148	166.158	195.33	47.4936
	155.343	165.048	196.037	46.3233
	154.191	164.462	196.092	49.1968
	154.286	163.197	196.394	48.0741
	154.081	166.823	197.303	47.0567
	154.006	164.409	196.511	46.9844
72	154.04	164.166	195.838	47.5018

[truncated: 2 more sheets: Figure 3k, Figure 3l]
