# Supplementary material for: Personalized bacteriophage therapy outcomes for 100 consecutive cases: a multicentre, multinational, retrospective observational study
Source: Nat Microbiol. 2024 Jun 4;9(6):1434–53. doi: 10.1038/s41564-024-01705-x (PMC11153159; doi:10.1038/s41564-024-01705-x)
Supplement: Supplementary file 6 — Unprocessed bacteriophage neutralization data. [file 41564_2024_1705_MOESM6_ESM.xlsx]

## Sheet: Figure 4
Days	Pa13_ISP	Pa13_ISP_sd	Pa13_141	Pa13_141_sd	Pa13_PNM	Pa13_PNM_sd	Pa20_ISP	Pa20_ISP_sd	Pa9_M1	Pa9_M1_sd	Pa47_8UZL	Pa47_8UZL_sd	Pa92_ISP	Pa92_ISP_sd
-6							12.7	17
-5
-4	0	N/A	0	N/A									0	N/A
-3	0	N/A	0	N/A	0	N/A
-2
-1
0	0	N/A	0	N/A	0	N/A			0	N/A	0	N/A
1									0	N/A
2	0	N/A	0	N/A	0	N/A			0	N/A
3	0	N/A	0	N/A	0	N/A			0	N/A
4	0	N/A	0	N/A	0	N/A
5									0	N/A			39.746	11.6147
6
7			0	N/A	0	N/A					49.7	5.42357
8							17.5	20.7	0	N/A
9													82.9388	4.28449
10	0	N/A	51	4.3589	0	N/A
11	0	N/A	76	4.58258	0	N/A
13													95.915	2.32284
14											40.8	12.8264
16	0	N/A	90	2	70	3.51188
17	0	N/A	89.6667	0.57735	70	4.3589
18	0	N/A	90.3333	4.16333	55	3.05505			65.01	2.15167
20													77.6644	5.04544
21											41.2	9.66246
23	0	N/A	92.3333	3.51188	50	3.51188
25	0	N/A	100	nd	75	3.05505
28	53		100	nd	73	4.93288
29													76.5358	4.69434
30	54.6667		100	nd	86	4.58258
31	56		100	nd	82.5	6.80686	50.6	13.1
32	46		100	nd	86	1.52753
33													95.4338	1.53968
36													98.9698	0.618225
38	71.6667		100	nd	90	4.72582	90.1	9
39	87.6667		100	nd	91.4	4.16333
40							98.9	0.5
44	92.5		100	nd	90	1.1547							92.9339	3.71913
45							99.2	0.3
46	83.3333		100	nd	95	2.08167
48	83		100	nd	90	3.05505
49	80.6667		100	nd	87.5	4.93288
50	88		100	nd	85	6.4291
51	76		100	nd	82	7
52	81.6667		100	nd	85	4
53	83.6667		100	nd	87.5	4.6188
54							98.7	0.6
56	91		100	nd	93	4.04145	98.8	0.5
59	84		100	nd	90	4.6188	99.6	0.2
60	100		100	nd	99	1
65	100		100	nd	99	1
70	100		100	nd	96.7	2
77	96		100	nd	80	3.51188
79	95		100	nd	77	4
93	95		100	nd	78	2.64575
96	97		100	nd	37.5	5.50757
98	51.6667		100	nd
99	52		100	nd
101	51.6667		100	nd
102	73		100	nd
103	61.6667		100	nd
105	72.3333		100	nd
107	72.3333		100	nd
108	67.6667		100	nd
109	81.6667		100	nd
113	80		100	nd
119	90		100	nd
121	85.6667		100	nd
125	90.6667		100	nd
126	82.6667		100	nd
127	84.6667		100	nd
161									87.13	1.5214
413											85.64	0.685704
444							27.6	19.9
1097									0	0
