# Supplementary material for: Personalized bacteriophage therapy outcomes for 100 consecutive cases: a multicentre, multinational, retrospective observational study
Source: Nat Microbiol. 2024 Jun 4;9(6):1434–53. doi: 10.1038/s41564-024-01705-x (PMC11153159; doi:10.1038/s41564-024-01705-x)
Supplement: Supplementary file 7 — Unprocessed activity scores and probability of survival data of Galleria melllonella larvae infected with bacteria. [file 41564_2024_1705_MOESM7_ESM.xlsx]

## Sheet: Extended Data Figure 3
P54Is1	2024-02-22	17:00:00					P54Is4
		Activity	Melanization	Dead	Alive	Total			Activity	Melanization	Dead	Alive	Total		P30Is1							P30Is3								P91Is1								P91Is2							P91Is3
	1	3	4		2	9		1	3	4		2	9				Activity	Melanization	Dead	Alive	Total			Activity	Melanization	Dead	Alive	Total				Activity	Melanization	Dead	Alive	Total			Activity	Melanization	Dead	Alive	Total			Activity	Melanization	Dead	Alive
	2	3	4		2	9		2	3	4		2	9			1	3	4		2	9		1	3	4		2	9			1	3	4		2	9		1	3	4		2	9		1	3	4		2
	3	3	4		2	9		3	3	4		2	9			2	3	4		2	9		2	3	4		2	9			2	3	4		2	9		2	3	4		2	9		2	3	4		2
	4	3	4		2	9		4	3	4		2	9			3	3	4		2	9		3	3	4		2	9			3	3	4		2	9		3	3	4		2	9		3	3	4		2
	5	3	4		2	9		5	3	4		2	9			4	3	4		2	9		4	3	4		2	9			4	3	4		2	9		4	3	4		2	9		4	3	4		2
	6	3	4		2	9		6	3	4		2	9			5	3	4		2	9		5	3	4		2	9			5	3	4		2	9		5	3	4		2	9		5	3	4		2
	7	3	4		2	9		7	3	4		2	9			6	3	4		2	9		6	3	4		2	9			6	3	4		2	9		6	3	4		2	9		6	3	4		2
	8	3	4		2	9		8	3	4		2	9			7	3	4		2	9		7	3	4		2	9			7	3	4		2	9		7	3	4		2	9		7	3	4		2
	9	3	4		2	9		9	3	4		2	9			8	3	4		2	9		8	3	4		2	9			8	3	4		2	9		8	3	4		2	9		8	3	4		2
	10	3	4		2	9		10	3	4		2	9			9	3	4		2	9		9	3	4		2	9			9	3	4		2	9		9	3	4		2	9		9	3	4		2
																10	3	4		2	9		10	3	4		2	9			10	3	4		2	9		10	3	4		2	9		10	3	4		2
	2024-02-22	23:00:00
		Activity	Melanization	Dead	Alive	Total			Activity	Melanization	Dead	Alive	Total
	1	3	4		2	9		1	3	4		2	9				Activity	Melanization	Dead	Alive	Total			Activity	Melanization	Dead	Alive	Total				Activity	Melanization	Dead	Alive	Total			Activity	Melanization	Dead	Alive	Total			Activity	Melanization	Dead	Alive
	2	3	4		2	9		2	3	4		2	9			1	3	4		2	9		1	3	4		2	9			1	3	4		2	9		1	3	4		2	9		1	3	4		2
	3	3	4		2	9		3	3	4		2	9			2	3	4		2	9		2	3	4		2	9			2	3	4		2	9		2	0	0	0		0		2	3	4		2
	4	3	4		2	9		4	3	4		2	9			3	3	4		2	9		3	3	4		2	9			3	3	4		2	9		3	3	4		2	9		3	3	4		2
	5	3	4		2	9		5	3	4		2	9			4	3	4		2	9		4	3	4		2	9			4	3	4		2	9		4	3	4		2	9		4	3	4		2
	6	3	4		2	9		6	3	4		2	9			5	3	3		2	8		5	3	4		2	9			5	3	4		2	9		5	3	4		2	9		5	3	4		2
	7	3	4		2	9		7	3	4		2	9			6	3	4		2	9		6	3	4		2	9			6	3	4		2	9		6	3	4		2	9		6	3	4		2
	8	3	4		2	9		8	3	4		2	9			7	3	4		2	9		7	3	4		2	9			7	0	0	0		0		7	3	4		2	9		7	3	4		2
	9	3	4		2	9		9	3	4		2	9			8	3	4		2	9		8	3	4		2	9			8	3	4		2	9		8	3	4		2	9		8	3	4		2
	10	3	4		2	9		10	3	4		2	9			9	3	4		2	9		9	3	4		2	9			9	0	4	0		4		9	3	4		2	9		9	3	4		2
	2024-02-23	05:00:00														10	3	4		2	9		10	3	4		2	9			10	1	0		2	3		10	3	4		2	9		10	3	4		2
		Activity	Melanization	Dead	Alive	Total			Activity	Melanization	Dead	Alive	Total
	1	3	0		2	5		1	0	0	0		0				Activity	Melanization	Dead	Alive	Total			Activity	Melanization	Dead	Alive	Total				Activity	Melanization	Dead	Alive	Total			Activity	Melanization	Dead	Alive	Total			Activity	Melanization	Dead	Alive
	2	0	4	0		4		2	3	4		2	9			1	0	4	0		4		1	0	0	0		0			1	3	4		2	9		1	3	4		2	9		1	3	4		2
	3	3	3		2	8		3	3	3		2	8			2	0	2		2	4		2	0	0	0		0			2	3	4		2	9		2	0	0	0		0		2	3	4		2
	4	1	0		2	3		4	1	3		2	6			3	0	3	0		3		3	0	0	0		0			3	3	4		2	9		3	3	4		2	9		3	3	4		2
	5	1	2		2	5		5	3	4		2	9			4	0	3	0		3		4	0	0	0		0			4	3	4		2	9		4	3	4		2	9		4	0	0	0
	6	0	4	0	0	4		6	3	4		2	9			5	0	0	0		0		5	0	0	0		0			5	3	4		2	9		5	3	4		2	9		5	3	4		2
	7	0	4	0	0	4		7	3	4		2	9			6	0	0	0		0		6	0	4	0		4			6	3	4		2	9		6	3	4		2	9		6	3	4		2
	8	0	4	0	0	4		8	1	3		2	6			7	0	0	0		0		7	0	4	0		4			7	0	0		0	0		7	2	4		2	8		7	3	4		2
	9	0	0	0	0	0		9	1	4		2	7			8	0	2	0		2		8	0	4	0		4			8	3	4		2	9		8	1	4		2	7		8	3	4		2
	10	0	0	0	0	0		10	1	4		2	7			9	0	3	0		3		9	0	0	0		0			9	0	4		0	4		9	1	3		2	6		9	3	4		2
	2024-02-23	11:00:00														10	0	3	0		3		10	0	0	0		0			10	0	0		0	0		10	3	4		2	9		10	3	4		2
		Activity	Melanization	Dead	Alive	Total			Activity	Melanization	Dead	Alive	Total
	1	0	0	0		0		1	0	0	0		0				Activity	Melanization	Dead	Alive	Total			Activity	Melanization	Dead	Alive	Total				Activity	Melanization	Dead	Alive	Total			Activity	Melanization	Dead	Alive	Total			Activity	Melanization	Dead	Alive
	2	0	0	0		0		2	0	3	0		3			1	0	0	0		0		1	0	0	0		0			1	3	3		2	8		1	3	4		2	9		1	3	4		2
	3	0	0	0		0		3	0	0	0		0			2	0	0	0		0		2	0	0	0		0			2	0	3	0		3		2	0	0	0		0		2	3	4		2
	4	0	0	0		0		4	0	0	0		0			3	0	0	0		0		3	0	0	0		0			3	0	0	0		0		3	3	4		2	9		3	3	4		2
	5	0	0	0		0		5	0	3	0		3			4	0	0	0		0		4	0	0	0		0			4	3	3		2	8		4	3	4		2	9		4	0	0	0
	6	0	0	0		0		6	0	4	0		4			5	0	0	0		0		5	0	0	0		0			5	2	3		2	7		5	3	4		2	9		5	3	4		2
	7	0	0	0		0		7	0	3	0		3			6	0	0	0		0		6	0	0	0		0			6	2	0	0		2		6	3	4		2	9		6	3	4		2
	8	0	0	0		0		8	0	0	0		0			7	0	0	0		0		7	0	0	0		0			7	0	0	0		0		7	3	4		2	9		7	3	4		2
	9	0	0	0		0		9	0	3	0		3			8	0	0	0		0		8	0	0	0		0			8	0	4	0		4		8	0	4	0		4		8	3	4		2
	10	0	0	0		0		10	0	2	0		2			9	0	0	0		0		9	0	0	0		0			9	0	4	0		4		9	0	0	0		0		9	3	4		2
	2024-02-23	17:00:00														10	0	0	0		0		10	0	0	0		0			10	0	0	0		0		10	3	4		2	9		10	3	4		2
		Activity	Melanization	Dead	Alive	Total			Activity	Melanization	Dead	Alive	Total
	1	0	0	0		0		1	0	0	0		0				Activity	Melanization	Dead	Alive	Total			Activity	Melanization	Dead	Alive	Total				Activity	Melanization	Dead	Alive	Total			Activity	Melanization	Dead	Alive	Total			Activity	Melanization	Dead	Alive
	2	0	0	0		0		2	0	0	0		0			1	0	0	0		0		1	0	0	0		0			1	0	0	0		0		1	3	4		2	9		1	3	4		2
	3	0	0	0		0		3	0	0	0		0			2	0	0	0		0		2	0	0	0		0			2	0	0	0		0		2	0	0	0		0		2	3	4		2
	4	0	0	0		0		4	0	0	0		0			3	0	0	0		0		3	0	0	0		0			3	0	0	0		0		3	3	4		2	9		3	3	4		2
	5	0	0	0		0		5	0	0	0		0			4	0	0	0		0		4	0	0	0		0			4	0	3	0		3		4	3	4		2	9		4	0	0	0
	6	0	0	0		0		6	0	0	0		0			5	0	0	0		0		5	0	0	0		0			5	0	0	0		0		5	3	4		2	9		5	3	4		2
	7	0	0	0		0		7	0	0	0		0			6	0	0	0		0		6	0	0	0		0			6	0	0	0		0		6	3	4		2	9		6	3	4		2
	8	0	0	0		0		8	0	0	0		0			7	0	0	0		0		7	0	0	0		0			7	0	0	0		0		7	3	4		2	9		7	3	4		2
	9	0	0	0		0		9	0	0	0		0			8	0	0	0		0		8	0	0	0		0			8	0	0	0		0		8	0	0	0		0		8	3	4		2
	10	0	0	0		0		10	0	0	0		0			9	0	0	0		0		9	0	0	0		0			9	0	3	0		3		9	0	0	0		0		9	3	4		2
	2024-02-23	23:00:00														10	0	0	0		0		10	0	0	0		0			10	0	0	0		0		10	3	4		2	9		10	3	4		2
		Activity	Melanization	Dead	Alive	Total			Activity	Melanization	Dead	Alive	Total
	1	0	0	0		0		1	0	0	0		0				Activity	Melanization	Dead	Alive	Total			Activity	Melanization	Dead	Alive	Total				Activity	Melanization	Dead	Alive	Total			Activity	Melanization	Dead	Alive	Total			Activity	Melanization	Dead	Alive
	2	0	0	0		0		2	0	0	0		0			1	0	0	0		0		1	0	0	0		0			1	0	0	0		0		1	3	4		2	9		1	3	4		2
	3	0	0	0		0		3	0	0	0		0			2	0	0	0		0		2	0	0	0		0			2	0	0	0		0		2	3	4	0		7		2	3	4		2
	4	0	0	0		0		4	0	0	0		0			3	0	0	0		0		3	0	0	0		0			3	0	0	0		0		3	3	4		2	9		3	3	4		2
	5	0	0	0		0		5	0	0	0		0			4	0	0	0		0		4	0	0	0		0			4	0	0	0		0		4	3	4		2	9		4	0	0	0
	6	0	0	0		0		6	0	0	0		0			5	0	0	0		0		5	0	0	0		0			5	0	0	0		0		5	3	4		2	9		5	3	4		2
	7	0	0	0		0		7	0	0	0		0			6	0	0	0		0		6	0	0	0		0			6	0	0	0		0		6	3	4		2	9		6	3	4		2
	8	0	0	0		0		8	0	0	0		0			7	0	0	0		0		7	0	0	0		0			7	0	0	0		0		7	3	4		2	9		7	3	4		2
	9	0	0	0		0		9	0	0	0		0			8	0	0	0		0		8	0	0	0		0			8	0	0	0		0		8	0	0	0		0		8	3	4		2
	10	0	0	0		0		10	0	0	0		0			9	0	0	0		0		9	0	0	0		0			9	0	0	0		0		9	0	0	0		0		9	3	4		2
	2024-02-24	05:00:00														10	0	0	0		0		10	0	0	0		0			10	0	0	0		0		10	3	4		2	9		10	3	4		2
		Activity	Melanization	Dead	Alive	Total			Activity	Melanization	Dead	Alive	Total
	1	0	0	0		0		1	0	0	0		0				Activity	Melanization	Dead	Alive	Total			Activity	Melanization	Dead	Alive	Total				Activity	Melanization	Dead	Alive	Total			Activity	Melanization	Dead	Alive	Total			Activity	Melanization	Dead	Alive
	2	0	0	0		0		2	0	0	0		0			1	0	0	0		0		1	0	0	0		0			1	0	0	0		0		1	3	4		2	9		1	3	4		2
	3	0	0	0		0		3	0	0	0		0			2	0	0	0		0		2	0	0	0		0			2	0	0	0		0		2	0	0	0		0		2	3	4		2
	4	0	0	0		0		4	0	0	0		0			3	0	0	0		0		3	0	0	0		0			3	0	0	0		0		3	3	4		2	9		3	3	4		2
	5	0	0	0		0		5	0	0	0		0			4	0	0	0		0		4	0	0	0		0			4	0	0	0		0		4	3	4		2	9		4	0	0	0
	6	0	0	0		0		6	0	0	0		0			5	0	0	0		0		5	0	0	0		0			5	0	0	0		0		5	2	4		2	8		5	3	4		2
	7	0	0	0		0		7	0	0	0		0			6	0	0	0		0		6	0	0	0		0			6	0	0	0		0		6	3	4		2	9		6	3	4		2
	8	0	0	0		0		8	0	0	0		0			7	0	0	0		0		7	0	0	0		0			7	0	0	0		0		7	3	4		2	9		7	3	4		2
	9	0	0	0		0		9	0	0	0		0			8	0	0	0		0		8	0	0	0		0			8	0	0	0		0		8	0	0	0		0		8	3	4		2
	10	0	0	0		0		10	0	0	0		0			9	0	0	0		0		9	0	0	0		0			9	0	0	0		0		9	0	0	0		0		9	3	4		2
	2024-02-24	11:00:00														10	0	0	0		0		10	0	0	0		0			10	0	0	0		0		10	3	4		2	9		10	3	4		2
		Activity	Melanization	Dead	Alive	Total			Activity	Melanization	Dead	Alive	Total
	1	0	0	0		0		1	0	0	0		0				Activity	Melanization	Dead	Alive	Total			Activity	Melanization	Dead	Alive	Total				Activity	Melanization	Dead	Alive	Total			Activity	Melanization	Dead	Alive	Total			Activity	Melanization	Dead	Alive
	2	0	0	0		0		2	0	0	0		0			1	0	0	0		0		1	0	0	0		0			1	0	0	0		0		1	3	4		2	9		1	3	4		2
	3	0	0	0		0		3	0	0	0		0			2	0	0	0		0		2	0	0	0		0			2	0	0	0		0		2	0	0	0		0		2	3	4		2
	4	0	0	0		0		4	0	0	0		0			3	0	0	0		0		3	0	0	0		0			3	0	0	0		0		3	3	3		2	8		3	3	4		2
	5	0	0	0		0		5	0	0	0		0			4	0	0	0		0		4	0	0	0		0			4	0	0	0		0		4	3	4		2	9		4	0	0	0
	6	0	0	0		0		6	0	0	0		0			5	0	0	0		0		5	0	0	0		0			5	0	0	0		0		5	3	4		2	9		5	3	4		2
	7	0	0	0		0		7	0	0	0		0			6	0	0	0		0		6	0	0	0		0			6	0	0	0		0		6	3	4		2	9		6	3	4		2
	8	0	0	0		0		8	0	0	0		0			7	0	0	0		0		7	0	0	0		0			7	0	0	0		0		7	3	4		2	9		7	3	4		2
	9	0	0	0		0		9	0	0	0		0			8	0	0	0		0		8	0	0	0		0			8	0	0	0		0		8	0	0	0		0		8	3	4		2
	10	0	0	0		0		10	0	0	0		0			9	0	0	0		0		9	0	0	0		0			9	0	0	0		0		9	0	4	0		4		9	3	4		2
	2024-02-24	17:00:00														10	0	0	0		0		10	0	0	0		0			10	0	0	0		0		10	3	4		2	9		10	3	4		2
		Activity	Melanization	Dead	Alive	Total			Activity	Melanization	Dead	Alive	Total
	1	0	0	0		0		1	0	0	0		0				Activity	Melanization	Dead	Alive	Total			Activity	Melanization	Dead	Alive	Total				Activity	Melanization	Dead	Alive	Total			Activity	Melanization	Dead	Alive	Total			Activity	Melanization	Dead	Alive
	2	0	0	0		0		2	0	0	0		0			1	0	0	0		0		1	0	0	0		0			1	0	0	0		0		1	3	4		2	9		1	3	4		2
	3	0	0	0		0		3	0	0	0		0			2	0	0	0		0		2	0	0	0		0			2	0	0	0		0		2	0	0	0		0		2	3	4		2
	4	0	0	0		0		4	0	0	0		0			3	0	0	0		0		3	0	0	0		0			3	0	0	0		0		3	3	3		2	8		3	3	4		2
	5	0	0	0		0		5	0	0	0		0			4	0	0	0		0		4	0	0	0		0			4	0	0	0		0		4	3	4		2	9		4	0	0	0
	6	0	0	0		0		6	0	0	0		0			5	0	0	0		0		5	0	0	0		0			5	0	0	0		0		5	3	4		2	9		5	3	4		2
	7	0	0	0		0		7	0	0	0		0			6	0	0	0		0		6	0	0	0		0			6	0	0	0		0		6	3	4		2	9		6	3	4		2
	8	0	0	0		0		8	0	0	0		0			7	0	0	0		0		7	0	0	0		0			7	0	0	0		0		7	3	4		2	9		7	3	4		2
	9	0	0	0		0		9	0	0	0		0			8	0	0	0		0		8	0	0	0		0			8	0	0	0		0		8	0	0	0		0		8	3	4		2
	10	0	0	0		0		10	0	0	0		0			9	0	0	0		0		9	0	0	0		0			9	0	0	0		0		9	0	4	0		4		9	3	4		2
																10	0	0	0		0		10	0	0	0		0			10	0	0	0		0		10	3	4		2	9		10	3	4		2
[truncated: 21 more columns]
