# Supplementary material for: Personalized bacteriophage therapy outcomes for 100 consecutive cases: a multicentre, multinational, retrospective observational study
Source: Nat Microbiol. 2024 Jun 4;9(6):1434–53. doi: 10.1038/s41564-024-01705-x (PMC11153159; doi:10.1038/s41564-024-01705-x)
Supplement: Supplementary file 8 — Unprocessed OmniLog readings from co-cultures of bacteria and bacteriophages. [file 41564_2024_1705_MOESM8_ESM.xlsx]

## Sheet: 4K-573____1_37_PHA_733_4#11#202
Plate File	Setup Time	Position	Plate Type	Field 1	Field 2	Field 3	Field 4	Hour	MOI 100	MOI 10	MOI 1	MOI 0.1	MOI 0.01	MOI 0.001	MOI 0.0001	MOI 0.00001	MOI 0.00001	Control	MOI 100	MOI 10	MOI 1	MOI 0.1	MOI 0.01	MOI 0.001	MOI 0.0001	MOI 0.00001	MOI 0.00001	Control	MOI 100	MOI 10	MOI 1	MOI 0.1	MOI 0.01	MOI 0.001	MOI 0.0001	MOI 0.00001	MOI 0.00001	Control	MOI 100	MOI 10	MOI 1	MOI 0.1	MOI 0.01	MOI 0.001	MOI 0.0001	MOI 0.00001	MOI 0.00001	Control	MOI 100
C:\Users\mmera\OneDrive\Bureaublad\Military Hospital Data\PHAGE\April 2023\4K-573____1_37_PHA_733_4#11#2023_A_ 2B_1.OKA	2023-04-11 16:57:17	2-B	OTH	4K-573				0	30.8823	21.1776	25.4079	27.7142	29.3816	30.4038	29.73	27.4814	28.6789	33.6774	23.1088	24.992	21.7248	22.8823	26.0574	24.1437	27.1503	23.3421	31.1897	30.507	28.2821	26.5732	17.5328	22.2229	19.454	20.7838	23.383	22.496	29.7257	28.8038	26.346	25.3344	21.7285	19.9253	20.4653	17.23	19.0888	23.2295	25.8145	25.0674	22.4057
C:\Users\mmera\OneDrive\Bureaublad\Military Hospital Data\PHAGE\April 2023\4K-573____1_37_PHA_733_4#11#2023_A_ 2B_1.OKA	2023-04-11 16:57:17	2-B	OTH	4K-573				0.25	32.1331	21.5768	28.4175	23.9317	28.2041	31.0649	24.0382	24.4305	26.1533	33.3419	27.4286	23.7653	22.3518	22.9465	25.8635	24.8612	25.9504	23.9641	24.2085	32.2683	25.9314	23.3099	19.2993	18.2262	15.2756	21.6234	20.3439	21.051	28.9172	26.3819	24.8377	22.708	18.8915	17.4765	17.1379	13.4011	19.0243	20.0673	21.8159	23.4124	19.5461
C:\Users\mmera\OneDrive\Bureaublad\Military Hospital Data\PHAGE\April 2023\4K-573____1_37_PHA_733_4#11#2023_A_ 2B_1.OKA	2023-04-11 16:57:17	2-B	OTH	4K-573				0.5	33.1207	27.4306	30.9469	24.7399	29.8068	33.7425	29.4653	27.9456	26.086	33.8787	25.3537	25.2905	25.8498	23.6851	27.2206	26.8181	26.7612	24.7171	27.8138	30.507	29.4077	25.2162	19.366	21.6474	18.0288	21.3651	24.3853	27.1522	30.4049	32.4038	26.7067	25.0179	22.0546	20.3764	16.1364	18.8848	23.4071	22.6164	27.1911	25.0012	25.8176
C:\Users\mmera\OneDrive\Bureaublad\Military Hospital Data\PHAGE\April 2023\4K-573____1_37_PHA_733_4#11#2023_A_ 2B_1.OKA	2023-04-11 16:57:17	2-B	OTH	4K-573				0.75	34.1411	22.0757	31.139	26.809	28.433	33.0814	27.91	25.9228	29.3524	36.663	28.517	25.191	22.2858	22.4648	24.9588	23.5566	26.1774	24.3242	27.7155	31.0055	30.5003	24.1823	19.7993	22.3508	17.8345	21.1713	18.4363	24.9686	29.8551	30.1783	23.5588	23.594	19.9024	21.9875	17.364	16.7108	15.0927	21.5839	26.5028	22.7173	22.5032
C:\Users\mmera\OneDrive\Bureaublad\Military Hospital Data\PHAGE\April 2023\4K-573____1_37_PHA_733_4#11#2023_A_ 2B_1.OKA	2023-04-11 16:57:17	2-B	OTH	4K-573				1	33.5815	25.0358	30.6587	25.8714	28.2695	34.5689	26.2223	27.5808	27.4666	35.8244	25.2517	27.2467	23.7378	22.1758	28.4808	27.1768	29.3556	24.979	29.256	31.7033	31.0962	24.3438	22.0991	22.2869	20.9764	24.368	22.3484	25.5145	30.5343	31.5529	26.9035	28.1506	19.9024	22.0197	15.3288	20.0205	21.2157	24.5848	24.3724	23.5117	23.2181
C:\Users\mmera\OneDrive\Bureaublad\Military Hospital Data\PHAGE\April 2023\4K-573____1_37_PHA_733_4#11#2023_A_ 2B_1.OKA	2023-04-11 16:57:17	2-B	OTH	4K-573				1.25	32.4952	25.8008	25.5359	20.6664	27.092	30.2055	28.3071	26.9508	28.4431	34.6502	24.6735	23.931	23.4078	22.0794	23.7632	24.959	29.6475	25.7319	26.6011	33.3317	25.1038	23.8915	16.5996	19.5051	20.9116	23.7545	22.1221	23.1062	30.3726	30.0147	27.5593	23.8788	17.8806	19.3131	15.3611	15.2831	18.8954	20.4222	26.6339	23.9751	26.0776
C:\Users\mmera\OneDrive\Bureaublad\Military Hospital Data\PHAGE\April 2023\4K-573____1_37_PHA_733_4#11#2023_A_ 2B_1.OKA	2023-04-11 16:57:17	2-B	OTH	4K-573				1.5	35.1945	24.7698	30.4986	22.5739	28.3676	31.5938	27.1489	30.3664	27.635	32.4362	26.9184	25.5889	24.1008	22.5932	27.9961	26.1984	26.8909	27.1069	30.3375	33.232	28.4476	20.7575	19.766	22.8944	20.1018	24.9492	23.4154	23.2988	28.9819	29.7529	24.5426	25.904	19.3154	21.7942	16.7502	15.8996	19.7333	21.4871	26.2734	24.273	23.543
C:\Users\mmera\OneDrive\Bureaublad\Military Hospital Data\PHAGE\April 2023\4K-573____1_37_PHA_733_4#11#2023_A_ 2B_1.OKA	2023-04-11 16:57:17	2-B	OTH	4K-573				1.75	31.8369	23.6056	27.9372	24.9662	28.3349	29.7097	25.759	28.5425	28.1738	34.4154	25.4898	25.1578	21.6918	23.1713	22.8585	24.5676	24.1667	24.1933	28.9938	31.9692	29.176	24.0854	19.866	21.0399	15.9558	21.1713	22.2191	24.5512	27.6559	27.2983	23.7228	26.695	18.9241	20.8597	13.649	17.1975	19.8622	21.9388	28.1088	22.3201	20.8459
C:\Users\mmera\OneDrive\Bureaublad\Military Hospital Data\PHAGE\April 2023\4K-573____1_37_PHA_733_4#11#2023_A_ 2B_1.OKA	2023-04-11 16:57:17	2-B	OTH	4K-573				2	32.7915	25.1689	27.6811	23.77	28.4658	31.8583	24.5677	30.4659	28.7799	35.8915	27.7687	22.8037	23.4738	22.6254	22.8908	26.1984	28.1881	25.5682	32.3041	31.936	29.9374	22.276	20.9326	23.4699	16.7008	23.4962	23.3507	24.6475	29.3053	28.7383	23.7556	24.7964	21.5981	17.5087	16.2657	17.0677	18.5087	24.5848	26.0112	26.8217	22.2757
C:\Users\mmera\OneDrive\Bureaublad\Military Hospital Data\PHAGE\April 2023\4K-573____1_37_PHA_733_4#11#2023_A_ 2B_1.OKA	2023-04-11 16:57:17	2-B	OTH	4K-573				2.25	32.7257	23.8717	28.9298	24.6429	26.6014	29.5774	27.0165	28.6088	30.4636	37.703	25.7959	23.5995	21.0648	20.4416	24.2156	24.111	30.0042	28.0236	29.4198	31.1716	30.401	21.9853	15.9329	20.2725	16.1178	18.2652	23.2537	27.6339	30.2432	29.0329	24.9688	22.708	18.2393	21.5042	15.1996	17.0353	20.7323	22.3906	25.1262	23.5117	21.1059
C:\Users\mmera\OneDrive\Bureaublad\Military Hospital Data\PHAGE\April 2023\4K-573____1_37_PHA_733_4#11#2023_A_ 2B_1.OKA	2023-04-11 16:57:17	2-B	OTH	4K-573				2.5	30.981	22.2752	29.7622	22.9618	26.4052	30.6352	30.0941	34.2795	30.5309	37.4346	26.8163	23.069	23.0118	20.9554	23.7632	27.0137	27.5719	26.6486	34.3362	34.7939	27.4213	21.6298	17.5995	20.2725	20.4581	19.2339	23.3507	28.9184	31.2135	30.2438	26.1165	24.1636	21.109	22.6641	15.6196	17.23	22.6015	24.1008	30.0753	26.7886	23.3805
C:\Users\mmera\OneDrive\Bureaublad\Military Hospital Data\PHAGE\April 2023\4K-573____1_37_PHA_733_4#11#2023_A_ 2B_1.OKA	2023-04-11 16:57:17	2-B	OTH	4K-573				2.75	31.9356	24.3041	31.203	25.1602	27.4845	32.3541	29.7962	30.6317	31.1034	38.8771	23.449	23.1684	22.7808	24.2632	23.9571	26.8833	30.7825	28.089	31.2553	37.3527	28.1165	22.1145	19.666	20.4004	19.0653	24.2389	23.0274	29.4964	35.2885	33.3202	26.4772	22.2966	15.761	20.9564	20.2068	15.1858	22.1503	24.9397	28.3055	25.3653	20.8134
C:\Users\mmera\OneDrive\Bureaublad\Military Hospital Data\PHAGE\April 2023\4K-573____1_37_PHA_733_4#11#2023_A_ 2B_1.OKA	2023-04-11 16:57:17	2-B	OTH	4K-573				3	29.9277	22.6744	28.0973	21.507	26.6341	30.5691	28.7704	32.7209	32.6524	41.9298	22.1905	24.3621	21.9558	21.6298	26.4451	25.0895	31.4636	25.6665	32.1402	31.7033	26.8253	18.722	18.0994	18.1942	14.2715	24.2712	23.2214	29.1753	31.7309	32.8947	24.9032	23.4991	18.435	18.8942	16.9764	15.5751	21.248	25.5205	26.4373	28.8407	21.5283
C:\Users\mmera\OneDrive\Bureaublad\Military Hospital Data\PHAGE\April 2023\4K-573____1_37_PHA_733_4#11#2023_A_ 2B_1.OKA	2023-04-11 16:57:17	2-B	OTH	4K-573				3.25	34.9641	23.2065	28.7377	25.8068	27.3537	27.6932	29.697	31.2618	32.4504	42.0976	25.8639	27.3462	25.5528	18.3221	26.0251	27.6008	29.9069	27.2379	35.09	37.1533	26.4612	22.6314	20.5992	22.3828	17.4458	23.7222	19.3739	31.9369	34.3829	32.2075	22.1816	24.9863	21.6633	18.4754	16.5241	17.8789	20.7001	26.295	28.3055	24.4716	22.7631
C:\Users\mmera\OneDrive\Bureaublad\Military Hospital Data\PHAGE\April 2023\4K-573____1_37_PHA_733_4#11#2023_A_ 2B_1.OKA	2023-04-11 16:57:17	2-B	OTH	4K-573				3.5	33.9765	25.2687	26.0802	22.8325	26.5033	28.6519	26.4539	30.3996	39.4209	46.5928	24.7415	25.8541	23.3418	20.827	22.7293	25.2526	32.7608	30.0533	36.1716	42.3375	25.8321	24.2792	18.5994	20.6882	20.037	24.5295	23.48	33.2535	30.9871	35.9711	23.9523	21.4423	22.7394	19.6031	19.0762	17.1326	21.4413	28.231	29.5837	31.4556	19.7411
C:\Users\mmera\OneDrive\Bureaublad\Military Hospital Data\PHAGE\April 2023\4K-573____1_37_PHA_733_4#11#2023_A_ 2B_1.OKA	2023-04-11 16:57:17	2-B	OTH	4K-573				3.75	29.006	26.4328	26.8807	23.6731	26.1435	30.9658	28.3733	35.7718	42.0475	47.5992	28.6871	27.4125	23.4738	24.1026	23.634	24.6329	33.0202	29.9224	41.3173	41.6064	28.3152	22.4376	19.3327	21.8073	17.4134	20.3318	24.741	35.1481	38.2639	36.822	22.9358	26.1255	20.3263	21.8908	16.6856	16.7432	22.7948	31.8773	31.8452	32.581	21.3009
C:\Users\mmera\OneDrive\Bureaublad\Military Hospital Data\PHAGE\April 2023\4K-573____1_37_PHA_733_4#11#2023_A_ 2B_1.OKA	2023-04-11 16:57:17	2-B	OTH	4K-573				4	28.6768	24.67	25.8561	22.9618	27.3864	28.123	25.2626	34.5448	44.2363	51.6583	24.8435	25.1578	23.4078	21.9831	22.6	23.4914	30.3609	25.5355	40.5307	43.0021	28.1165	24.6669	19.566	19.7289	17.964	20.687	24.0297	36.0151	42.2419	36.6257	23.1981	21.4423	22.5764	21.6975	16.0395	17.1651	19.83	27.1017	32.3696	35.0304	21.0409
C:\Users\mmera\OneDrive\Bureaublad\Military Hospital Data\PHAGE\April 2023\4K-573____1_37_PHA_733_4#11#2023_A_ 2B_1.OKA	2023-04-11 16:57:17	2-B	OTH	4K-573				4.25	33.0878	23.772	31.139	24.255	30.9188	34.635	29.4984	34.5779	53.4966	58.5353	27.5646	22.2732	23.1438	21.9188	23.6663	26.9811	32.6635	29.7914	47.8069	50.446	30.1692	23.213	22.6658	21.3276	20.3933	21.4296	27.3598	45.5202	50.1979	44.7748	26.4444	24.0054	20.0328	21.7619	16.7825	16.4188	23.8261	30.5543	31.9763	43.0405	23.608
C:\Users\mmera\OneDrive\Bureaublad\Military Hospital Data\PHAGE\April 2023\4K-573____1_37_PHA_733_4#11#2023_A_ 2B_1.OKA	2023-04-11 16:57:17	2-B	OTH	4K-573				4.5	32.3307	23.8385	28.6416	26.0331	31.8673	29.1146	28.1416	35.8381	58.4467	68.1967	26.102	26.9814	26.0808	19.0607	25.605	27.4051	35.9065	29.4968	54.8864	53.8024	30.401	24.7962	21.7658	21.3916	20.8792	23.6576	27.6508	53.2592	53.0116	49.2912	26.2805	24.9547	21.3698	22.4708	18.9469	18.2034	23.0849	29.9735	31.5502	49.4618	23.673
C:\Users\mmera\OneDrive\Bureaublad\Military Hospital Data\PHAGE\April 2023\4K-573____1_37_PHA_733_4#11#2023_A_ 2B_1.OKA	2023-04-11 16:57:17	2-B	OTH	4K-573				4.75	32.3307	26.2997	29.1539	24.8369	30.4609	29.8088	30.6566	34.5448	65.4509	76.2814	30.2857	26.0862	24.2328	21.116	27.8022	29.0032	39.5063	29.8896	58.7867	58.7872	30.3016	25.6362	22.8657	21.9991	19.3568	23.3348	27.0688	60.2595	64.2665	54.4295	26.7067	24.4167	20.7502	22.8252	17.5901	20.28	23.955	30.4898	33.9756	54.162	24.8753
C:\Users\mmera\OneDrive\Bureaublad\Military Hospital Data\PHAGE\April 2023\4K-573____1_37_PHA_733_4#11#2023_A_ 2B_1.OKA	2023-04-11 16:57:17	2-B	OTH	4K-573				5	34.6678	23.772	27.9052	24.4166	29.3489	32.3541	28.2078	33.6163	75.7215	81.9507	26.068	24.7268	23.3418	24.2953	22.4708	27.4703	37.9172	33.7854	66.0629	68.4908	29.7719	23.0838	21.4992	23.342	19.9075	23.7545	26.8749	65.0442	66.2717	60.7459	26.4444	25.3977	21.9894	25.4352	18.8177	20.8641	25.1151	33.7166	32.4024	55.6184	22.7306
C:\Users\mmera\OneDrive\Bureaublad\Military Hospital Data\PHAGE\April 2023\4K-573____1_37_PHA_733_4#11#2023_A_ 2B_1.OKA	2023-04-11 16:57:17	2-B	OTH	4K-573				5.25	34.207	23.6722	26.7846	28.0698	29.774	31.1972	28.3071	34.8101	85.2849	90.5051	26.6122	25.622	23.8368	21.6298	24.3449	25.1547	36.4903	27.4016	74.9122	76.4332	27.7524	24.9577	18.9994	21.6154	17.4458	25.2721	23.3184	80.5863	77.0091	65.0659	22.8374	24.037	19.3154	24.0174	17.2348	13.4011	24.0516	30.5543	30.9275	69.8181	21.6908
C:\Users\mmera\OneDrive\Bureaublad\Military Hospital Data\PHAGE\April 2023\4K-573____1_37_PHA_733_4#11#2023_A_ 2B_1.OKA	2023-04-11 16:57:17	2-B	OTH	4K-573				5.5	32.5611	25.2021	27.7451	28.2961	27.2229	33.0814	30.2926	39.3532	109.362	111.438	29.4354	26.9483	24.2658	25.323	26.7683	30.8296	36.3605	33.0652	94.4137	96.7045	26.8585	24.2792	21.4658	22.3508	20.0694	26.7575	28.0711	104.574	96.8668	83.2624	26.9363	25.4293	23.0981	23.3086	20.2714	21.0263	29.7235	34.3619	34.3689	88.7512	22.3407
C:\Users\mmera\OneDrive\Bureaublad\Military Hospital Data\PHAGE\April 2023\4K-573____1_37_PHA_733_4#11#2023_A_ 2B_1.OKA	2023-04-11 16:57:17	2-B	OTH	4K-573				5.75	36.182	29.8253	30.6267	25.7745	30.3955	34.8003	31.6163	38.1594	140.039	143.542	28.7551	30.5623	25.7178	26.0937	31.5181	30.3078	40.2846	35.2913	123.387	119.701	28.9773	25.7978	24.7989	26.0918	17.8669	28.6949	31.8863	134.823	128.4	110.328	26.4772	27.9291	22.0546	25.7252	20.3683	20.1503	30.5936	36.9434	37.3515	117.879	25.2652
C:\Users\mmera\OneDrive\Bureaublad\Military Hospital Data\PHAGE\April 2023\4K-573____1_37_PHA_733_4#11#2023_A_ 2B_1.OKA	2023-04-11 16:57:17	2-B	OTH	4K-573				6	34.602	25.568	27.7772	25.4512	29.8068	32.2219	31.881	38.491	183.478	184.502	29.6054	28.5729	23.7048	23.7172	27.7699	30.4709	37.8848	36.7645	164.717	165.594	33.1158	23.8915	21.5658	23.4699	20.6525	24.5618	28.8794	185.271	167.792	149.732	25.1	24.8281	21.3046	27.7551	19.2377	23.6222	28.3377	37.2015	37.6793	158.525	27.2149
C:\Users\mmera\OneDrive\Bureaublad\Military Hospital Data\PHAGE\April 2023\4K-573____1_37_PHA_733_4#11#2023_A_ 2B_1.OKA	2023-04-11 16:57:17	2-B	OTH	4K-573				6.25	30.981	25.9671	28.8658	25.2572	29.1853	35.6267	33.1054	37.5625	228.265	228.146	27.7347	27.8435	23.2428	22.7217	26.219	28.1552	38.1767	34.5384	205.195	203.81	30.6327	25.3454	23.599	23.7896	22.5635	26.5315	30.7547	225.86	213.62	187.369	25.2639	25.4293	21.8916	22.1486	21.8544	18.8199	28.8211	37.4274	40.3996	201.224	23.1531
C:\Users\mmera\OneDrive\Bureaublad\Military Hospital Data\PHAGE\April 2023\4K-573____1_37_PHA_733_4#11#2023_A_ 2B_1.OKA	2023-04-11 16:57:17	2-B	OTH	4K-573				6.5	33.7132	29.3929	31.9074	27.5849	30.0357	34.5028	29.9617	42.6362	264.195	262.196	25.932	27.2798	28.1597	23.0107	27.8022	28.7423	41.6143	38.9579	240.33	238.039	28.5469	25.5393	20.2326	19.3772	22.6283	27.7262	29.4937	259.032	243.277	222.453	23.5916	24.1636	22.5764	26.1763	17.364	24.4009	30.3358	41.7835	40.1374	232.669	23.413
C:\Users\mmera\OneDrive\Bureaublad\Military Hospital Data\PHAGE\April 2023\4K-573____1_37_PHA_733_4#11#2023_A_ 2B_1.OKA	2023-04-11 16:57:17	2-B	OTH	4K-573				6.75	35.5895	29.6923	30.1465	29.3307	32.5542	36.8497	30.5573	42.4041	295.243	291.012	29.2313	29.0371	24.4968	25.5478	28.7716	29.3946	41.3548	37.7794	268.878	263.129	31.3942	26.5732	22.4658	24.1094	22.1424	27.597	32.2743	281.928	271.931	246.998	28.2479	29.7961	21.5655	22.0842	22.4358	23.6546	30.4647	43.1388	42.6611	263.385	25.9151
C:\Users\mmera\OneDrive\Bureaublad\Military Hospital Data\PHAGE\April 2023\4K-573____1_37_PHA_733_4#11#2023_A_ 2B_1.OKA	2023-04-11 16:57:17	2-B	OTH	4K-573				7	37.5646	27.4638	30.5947	28.1345	31.0823	34.1722	34.3298	42.1057	308.779	304.901	30.0136	28.4072	25.6518	23.2998	28.5454	32.2321	43.4952	37.8449	288.346	283.633	29.1098	27.8333	23.0657	24.4291	23.4057	27.8553	31.1103	296.346	286.485	263.951	25.8542	26.6634	22.4133	25.3063	21.0144	23.7519	31.6893	41.6867	43.71	282.98	24.3554
C:\Users\mmera\OneDrive\Bureaublad\Military Hospital Data\PHAGE\April 2023\4K-573____1_37_PHA_733_4#11#2023_A_ 2B_1.OKA	2023-04-11 16:57:17	2-B	OTH	4K-573				7.25	32.989	26.4993	29.346	25.8068	32.9467	35.7258	32.2119	42.4373	318.949	313.287	27.4626	28.2082	26.8727	24.1347	27.3176	30.0469	42.2304	36.699	299.425	295.829	28.6794	26.0239	20.8992	23.6937	22.7579	25.1753	31.6599	307.777	298.452	275.962	26.3788	22.5181	24.9569	24.0819	17.4932	20.5396	28.3377	44.1068	41.2518	294.135	24.2254
C:\Users\mmera\OneDrive\Bureaublad\Military Hospital Data\PHAGE\April 2023\4K-573____1_37_PHA_733_4#11#2023_A_ 2B_1.OKA	2023-04-11 16:57:17	2-B	OTH	4K-573				7.5	35.7541	25.8008	28.6096	26.1947	30.7226	31.66	33.6018	41.4756	321.643	316.34	26	26.683	26.9717	21.0196	27.0914	29.0685	39.8306	38.8597	306.635	303.804	29.2091	26.1532	19.466	21.7433	20.3933	27.3064	32.0803	309.158	303.497	287.973	25.9526	27.6127	23.359	23.3408	22.242	21.578	29.3367	44.8813	39.318	298.702	23.478
C:\Users\mmera\OneDrive\Bureaublad\Military Hospital Data\PHAGE\April 2023\4K-573____1_37_PHA_733_4#11#2023_A_ 2B_1.OKA	2023-04-11 16:57:17	2-B	OTH	4K-573				7.75	32.2319	26.0004	30.4986	25.3865	30.9188	33.5772	33.9327	42.8352	324.707	322.311	25.0816	25.8541	23.0778	23.075	22.9878	29.1663	41.0954	38.074	308.012	304.901	29.5402	23.7946	21.7658	25.6122	21.9157	27.2741	31.4983	314.746	303.95	288.661	28.3791	23.3409	22.7068	21.9553	20.3037	20.8317	29.1112	44.1068	42.8906	304.429	26.4026
C:\Users\mmera\OneDrive\Bureaublad\Military Hospital Data\PHAGE\April 2023\4K-573____1_37_PHA_733_4#11#2023_A_ 2B_1.OKA	2023-04-11 16:57:17	2-B	OTH	4K-573				8	31.1456	27.0315	30.0184	26.2271	31.7365	32.4202	34.2306	37.861	326.122	322.512	25.6939	27.7772	26.6087	26.0937	30.1287	29.949	39.1171	39.5472	309.421	303.04	27.5206	25.5716	24.1656	26.9551	23.0494	27.3064	31.563	314.553	306.246	292.031	25.5919	26.4102	23.359	23.373	19.593	20.28	30.9803	40.9768	42.0056	307.904	23.9979
C:\Users\mmera\OneDrive\Bureaublad\Military Hospital Data\PHAGE\April 2023\4K-573____1_37_PHA_733_4#11#2023_A_ 2B_1.OKA	2023-04-11 16:57:17	2-B	OTH	4K-573				8.25	34.0424	27.863	29.346	26.7443	32.2598	35.23	34.76	42.4704	330.6	323.552	31.3741	29.5013	23.8698	23.1392	29.9995	29.8186	40.3819	39.3508	309.486	305.998	31.1955	25.8301	21.3659	24.3972	17.7049	26.0471	33.7292	315.902	305.017	291.671	25.9853	27.8025	24.9569	24.9519	20.5945	22.2594	29.949	41.4609	42.2023	306.58	20.7485
C:\Users\mmera\OneDrive\Bureaublad\Military Hospital Data\PHAGE\April 2023\4K-573____1_37_PHA_733_4#11#2023_A_ 2B_1.OKA	2023-04-11 16:57:17	2-B	OTH	4K-573				8.5	31.804	28.0958	29.6662	26.809	27.4845	33.8747	30.1933	41.973	330.937	325.599	27.4286	29.6671	25.6188	23.2998	30.5165	28.3835	40.3819	38.1395	308.569	303.638	32.7185	26.3147	18.8994	24.9407	21.6566	29.4053	32.0479	313.782	305.243	290.559	24.8377	27.0115	21.9242	23.1797	19.9484	24.5956	28.8534	41.2673	45.8076	305.389	23.543
C:\Users\mmera\OneDrive\Bureaublad\Military Hospital Data\PHAGE\April 2023\4K-573____1_37_PHA_733_4#11#2023_A_ 2B_1.OKA	2023-04-11 16:57:17	2-B	OTH	4K-573				8.75	35.0299	26.0337	28.9298	28.1345	33.3064	35.825	32.1458	36.5345	327.704	326.84	26.3061	25.9204	24.6288	21.9188	29.127	28.4814	40.5116	38.074	307.553	304.967	30.8976	24.4731	23.6657	23.0862	24.0859	26.4992	29.1381	314.714	303.529	290.755	29.7235	25.9356	21.7285	23.663	20.5299	26.3153	32.4305	41.3318	44.6277	306.084	23.2506
C:\Users\mmera\OneDrive\Bureaublad\Military Hospital Data\PHAGE\April 2023\4K-573____1_37_PHA_733_4#11#2023_A_ 2B_1.OKA	2023-04-11 16:57:17	2-B	OTH	4K-573				9	34.4703	24.803	28.4815	27.0676	34.6147	32.6516	35.3557	41.8404	324.505	325.095	27.2585	29.3355	25.4868	24.9055	26.4128	28.9706	40.1225	36.699	302.079	300.747	30.7651	28.2533	21.5992	26.4435	19.9399	27.0158	30.3343	309.544	297.708	284.962	30.3137	26.252	21.8264	25.2741	18.7208	24.628	28.1766	40.5574	45.1521	298.636	21.7558
C:\Users\mmera\OneDrive\Bureaublad\Military Hospital Data\PHAGE\April 2023\4K-573____1_37_PHA_733_4#11#2023_A_ 2B_1.OKA	2023-04-11 16:57:17	2-B	OTH	4K-573				9.25	39.1775	26.1667	31.203	26.421	30.7226	32.6847	33.1716	45.5213	321.441	320.701	26.7143	27.8103	27.9287	24.9055	31.5504	29.4272	37.0092	38.7615	305.16	298.786	25.7328	25.927	20.6326	25.3244	22.1101	29.0501	30.205	305.176	293.956	279.333	26.8707	26.347	24.0112	23.6952	22.4682	23.8817	33.9451	42.2998	45.0865	296.286	22.7306
C:\Users\mmera\OneDrive\Bureaublad\Military Hospital Data\PHAGE\April 2023\4K-573____1_37_PHA_733_4#11#2023_A_ 2B_1.OKA	2023-04-11 16:57:17	2-B	OTH	4K-573				9.5	35.2603	28.3951	30.3386	25.2895	32.7831	35.7589	34.032	39.1874	318.646	319.191	26.8163	26.9151	26.4437	24.3274	28.2223	29.7534	42.3926	36.9609	295.524	292.805	27.322	22.7607	23.3657	22.159	21.6242	32.0853	33.5029	301.548	290.301	280.511	26.7067	27.1697	20.7502	24.1463	21.176	23.2328	29.5301	39.8797	43.9394	295.525	25.7202
C:\Users\mmera\OneDrive\Bureaublad\Military Hospital Data\PHAGE\April 2023\4K-573____1_37_PHA_733_4#11#2023_A_ 2B_1.OKA	2023-04-11 16:57:17	2-B	OTH	4K-573				9.75	34.5361	25.3684	28.3535	27.9728	31.5075	33.6764	30.8883	41.5087	317.063	317.447	27.2925	26.3515	26.4767	25.8689	30.0964	29.8838	40.5765	36.5354	301.948	291.874	28.9111	25.3778	20.3993	22.063	22.0777	28.9209	32.5006	298.08	289.59	279.268	24.9032	28.4987	23.5873	23.1152	21.0791	24.8552	29.3045	42.4934	43.1528	292.645	25.3627
C:\Users\mmera\OneDrive\Bureaublad\Military Hospital Data\PHAGE\April 2023\4K-573____1_37_PHA_733_4#11#2023_A_ 2B_1.OKA	2023-04-11 16:57:17	2-B	OTH	4K-573				10	32.594	26.8652	28.5136	25.4835	31.7038	30.8666	33.4694	40.746	316.39	318.755	27.1224	28.4735	25.3878	24.777	26.3482	29.1989	37.2686	41.0859	296.442	293.07	31.3942	24.8608	20.6992	23.9815	21.9481	30.6646	32.4036	294.483	289.363	278.482	27.0019	27.9291	22.2177	21.6653	23.7603	24.6929	34.364	41.2995	45.2832	291.454	22.3732
C:\Users\mmera\OneDrive\Bureaublad\Military Hospital Data\PHAGE\April 2023\4K-573____1_37_PHA_733_4#11#2023_A_ 2B_1.OKA	2023-04-11 16:57:17	2-B	OTH	4K-573				10.25	34.4045	29.4927	29.6982	27.6819	32.129	33.1805	32.4767	39.0548	314.841	314.562	28.2109	25.9867	25.8168	22.24	28.1577	30.4709	41.5494	40.5948	293.984	290.213	29.9043	27.704	21.0659	24.8128	19.5188	25.0138	32.0803	296.699	286.97	278.384	27.7232	27.2646	26.6852	24.3719	20.3037	23.4924	30.4969	44.2036	42.6939	289.037	22.7631
C:\Users\mmera\OneDrive\Bureaublad\Military Hospital Data\PHAGE\April 2023\4K-573____1_37_PHA_733_4#11#2023_A_ 2B_1.OKA	2023-04-11 16:57:17	2-B	OTH	4K-573				10.5	32.5282	28.9938	29.1539	25.6451	31.0496	32.7508	34.0982	40.4144	316.423	313.354	29.3333	29.1698	22.9458	24.7449	27.7376	29.2315	39.9279	38.9252	295.065	289.315	31.3611	24.4085	21.7658	23.9815	20.8468	26.2086	31.7893	294.13	287.682	277.926	26.8051	25.3027	20.2937	22.793	19.6253	24.5631	30.7869	42.0094	43.9722	289.501	23.868
C:\Users\mmera\OneDrive\Bureaublad\Military Hospital Data\PHAGE\April 2023\4K-573____1_37_PHA_733_4#11#2023_A_ 2B_1.OKA	2023-04-11 16:57:17	2-B	OTH	4K-573				10.75	29.9935	28.4284	30.0504	21.6363	32.5869	30.4369	33.0392	40.7792	317.198	316.877	28.585	26.1194	25.1898	22.2721	27.7053	30.7644	37.3335	40.6603	293.754	290.445	31.7584	22.3407	19.0327	24.3332	18.7738	30.4062	33.4382	293.745	288.232	274.784	26.2149	26.0938	21.3046	23.2763	22.9527	24.3685	30.1424	41.8158	40.6291	288.21	20.5535
C:\Users\mmera\OneDrive\Bureaublad\Military Hospital Data\PHAGE\April 2023\4K-573____1_37_PHA_733_4#11#2023_A_ 2B_1.OKA	2023-04-11 16:57:17	2-B	OTH	4K-573				11	35.8199	32.1535	30.1144	27.5526	36.708	34.2053	34.6277	43.8632	313.325	313.992	30.2517	26.2188	27.9617	23.8457	29.1594	30.0469	40.7711	37.2556	291.427	288.551	30.5003	27.3486	23.2657	23.5339	24.5718	26.2408	35.3781	291.144	283.542	275.144	28.8381	26.1571	21.6633	22.9864	21.7898	26.3478	30.3358	41.9449	42.5956	289.534	22.9256
C:\Users\mmera\OneDrive\Bureaublad\Military Hospital Data\PHAGE\April 2023\4K-573____1_37_PHA_733_4#11#2023_A_ 2B_1.OKA	2023-04-11 16:57:17	2-B	OTH	4K-573				11.25	34.7007	29.4262	28.0013	26.6797	32.5869	35.1969	31.6825	41.0776	313.359	314.226	26.068	26.2851	28.1927	27.0571	28.8685	31.7428	39.0523	35.6187	291.919	288.451	36.5258	25.3131	19.0994	23.8216	21.7861	27.4356	34.9578	291.433	285.774	272.559	27.92	26.3786	22.3155	25.7252	23.1465	24.8227	30.1746	41.6222	40.9568	287.614	21.3983
C:\Users\mmera\OneDrive\Bureaublad\Military Hospital Data\PHAGE\April 2023\4K-573____1_37_PHA_733_4#11#2023_A_ 2B_1.OKA	2023-04-11 16:57:17	2-B	OTH	4K-573				11.5	33.5157	32.1203	26.7526	26.712	33.5681	34.2714	37.0434	41.6414	313.561	313.958	26.3741	27.8767	28.1927	25.323	28.6747	29.7207	41.6467	37.7467	291.788	290.379	34.4732	23.8915	23.799	23.8536	21.2679	24.5295	32.9209	291.208	286.42	273.573	26.8379	26.1255	20.7176	24.4041	23.6957	23.4599	29.5623	43.9778	45.316	287.217	23.3155
C:\Users\mmera\OneDrive\Bureaublad\Military Hospital Data\PHAGE\April 2023\4K-573____1_37_PHA_733_4#11#2023_A_ 2B_1.OKA	2023-04-11 16:57:17	2-B	OTH	4K-573				11.75	38.5521	36.1448	29.2179	30.0419	35.2689	34.2383	40.154	47.1794	315.817	312.784	28.9592	26.5172	25.2888	25.1303	29.8056	30.6992	44.1438	40.0383	292.771	289.216	39.1413	27.4456	21.3659	25.8999	21.3003	28.9855	43.5903	293.456	286.097	273.606	33.7567	29.8594	25.7069	31.815	29.2521	28.6516	31.3992	44.0746	49.0524	288.144	23.478
C:\Users\mmera\OneDrive\Bureaublad\Military Hospital Data\PHAGE\April 2023\4K-573____1_37_PHA_733_4#11#2023_A_ 2B_1.OKA	2023-04-11 16:57:17	2-B	OTH	4K-573				12	41.1526	43.0962	31.9394	28.3931	41.7123	34.3705	41.4446	49.0696	313.561	313.287	31.034	31.8554	28.2917	27.1856	30.7426	31.0906	44.6952	41.8061	290.706	287.687	37.7839	27.704	22.0325	26.8272	18.9681	30.374	42.2647	291.015	288.135	274.522	33.56	28.6253	25.2504	28.9795	28.8968	31.7665	33.7517	43.042	48.5935	288.011	27.7348
C:\Users\mmera\OneDrive\Bureaublad\Military Hospital Data\PHAGE\April 2023\4K-573____1_37_PHA_733_4#11#2023_A_ 2B_1.OKA	2023-04-11 16:57:17	2-B	OTH	4K-573				12.25	40.9551	44.4931	27.1368	25.3865	40.3712	35.2961	40.3857	49.5339	313.494	313.589	29.5374	30.2308	26.1798	25.0339	29.9348	28.5466	42.5223	35.1931	288.871	286.391	38.9758	27.9302	21.0325	24.5251	21.527	30.8583	39.9045	290.855	286.129	274.228	29.7235	28.3088	23.0329	31.4284	26.797	30.858	32.3016	40.1056	42.0384	284.602	24.6478
C:\Users\mmera\OneDrive\Bureaublad\Military Hospital Data\PHAGE\April 2023\4K-573____1_37_PHA_733_4#11#2023_A_ 2B_1.OKA	2023-04-11 16:57:17	2-B	OTH	4K-573				12.5	43.0618	45.8568	30.6267	28.1345	43.6747	34.9325	40.9813	52.4853	312.383	311.643	28.619	30.2308	24.6288	24.5843	30.1933	31.3515	41.5818	38.6306	289.821	286.059	48.5769	27.4779	20.5326	21.4555	21.2355	26.2731	47.4701	291.529	282.442	272.755	33.8223	30.1441	22.9025	32.5239	29.1552	34.4597	32.1404	40.6864	44.0377	285.132	24.8753
C:\Users\mmera\OneDrive\Bureaublad\Military Hospital Data\PHAGE\April 2023\4K-573____1_37_PHA_733_4#11#2023_A_ 2B_1.OKA	2023-04-11 16:57:17	2-B	OTH	4K-573				12.75	43.786	54.5045	28.3855	24.9662	48.6789	34.8003	45.2171	53.878	312.686	312.583	25.5918	30.5623	25.6848	24.8734	29.0947	29.3294	43.9168	35.5205	289.395	287.089	58.2774	26.0563	21.9658	24.589	20.5229	26.8866	49.9597	290.919	285.127	271.479	39.3967	27.8342	23.7503	30.7195	31.1258	39.2944	31.8182	41.6867	42.6611	287.151	23.283
C:\Users\mmera\OneDrive\Bureaublad\Military Hospital Data\PHAGE\April 2023\4K-573____1_37_PHA_733_4#11#2023_A_ 2B_1.OKA	2023-04-11 16:57:17	2-B	OTH	4K-573				13	46.7486	59.1942	30.2745	30.6885	59.8322	35.3622	49.9823	61.9695	314.47	312.314	28.0068	32.6512	26.5757	26.8966	33.1337	31.8407	43.0088	39.0234	289.264	287.089	74.5994	28.4795	24.3323	29.7688	22.3692	28.2751	58.2366	293.07	284.803	272.46	55.956	27.9924	26.4895	38.807	40.7849	48.3149	31.4959	44.2359	48.3313	285.727	27.3774
C:\Users\mmera\OneDrive\Bureaublad\Military Hospital Data\PHAGE\April 2023\4K-573____1_37_PHA_733_4#11#2023_A_ 2B_1.OKA	2023-04-11 16:57:17	2-B	OTH	4K-573				13.25	51.5216	64.9149	30.0184	31.7877	78.7697	37.1803	50.9751	66.8111	314.302	313.891	29.5714	37.9231	27.6647	27.314	29.644	32.8844	47.9382	42.4609	291.427	288.352	93.2719	24.0531	22.4991	27.5946	21.7214	28.372	60.5645	290.983	287.326	273.9	67.6295	26.2204	23.4242	42.8025	48.1827	52.9549	32.8494	47.2691	48.8229	285.264	26.2076
C:\Users\mmera\OneDrive\Bureaublad\Military Hospital Data\PHAGE\April 2023\4K-573____1_37_PHA_733_4#11#2023_A_ 2B_1.OKA	2023-04-11 16:57:17	2-B	OTH	4K-573				13.5	58.0393	69.5714	30.7868	32.8546	103.006	39.0975	56.4683	75.5658	316.356	311.744	30.6599	38.3541	27.9947	29.7868	33.8769	31.8733	48.7814	38.1722	288.871	288.053	112.507	28.8995	23.799	25.6122	23.9887	28.9532	70.8459	294.194	287.844	275.995	85.6644	33.1186	24.0112	50.729	67.5654	60.5801	35.5564	46.0752	51.7727	287.747	28.0598
C:\Users\mmera\OneDrive\Bureaublad\Military Hospital Data\PHAGE\April 2023\4K-573____1_37_PHA_733_4#11#2023_A_ 2B_1.OKA	2023-04-11 16:57:17	2-B	OTH	4K-573				13.75	62.9112	74.4939	33.2521	31.0118	131.102	37.7422	59.0495	82.9608	316.861	313.455	28.415	42.2003	29.8427	28.2454	30.8396	33.8628	51.6353	43.9341	290.28	288.551	133.464	30.8704	26.4655	27.5946	27.3574	27.4679	77.7649	291.24	287.067	273.442	103.404	31.0934	23.7503	69.4174	87.4328	61.3264	32.4949	47.6563	45.1193	288.706	26.2726
C:\Users\mmera\OneDrive\Bureaublad\Military Hospital Data\PHAGE\April 2023\4K-573____1_37_PHA_733_4#11#2023_A_ 2B_1.OKA	2023-04-11 16:57:17	2-B	OTH	4K-573				14	77.3949	80.2147	36.1657	30.6238	153.833	38.6348	68.0836	100.072	315.548	313.857	31.5782	52.7772	30.7667	29.6584	33.7154	34.2542	50.4029	40.7913	292.968	288.418	151.905	29.9011	25.8322	28.1381	27.7784	35.7664	82.356	294.13	290.107	275.209	122.915	30.9669	26.6852	96.87	116.022	66.0313	33.2361	49.1406	50.3634	288.541	29.3596
C:\Users\mmera\OneDrive\Bureaublad\Military Hospital Data\PHAGE\April 2023\4K-573____1_37_PHA_733_4#11#2023_A_ 2B_1.OKA	2023-04-11 16:57:17	2-B	OTH	4K-573				14.25	99.0548	93.0531	34.1807	30.4622	166	38.5686	82.5779	115.26	316.727	314.964	35.3197	57.9496	30.6017	27.9242	36.7527	38.7876	54.2621	40.4966	293.853	289.182	169.452	32.3566	28.3986	28.9695	26.9039	31.4718	95.2887	294.098	289.655	277.271	142.228	33.2452	28.0548	116.686	137.15	72.0666	33.3973	46.656	52.5266	287.647	28.8072
C:\Users\mmera\OneDrive\Bureaublad\Military Hospital Data\PHAGE\April 2023\4K-573____1_37_PHA_733_4#11#2023_A_ 2B_1.OKA	2023-04-11 16:57:17	2-B	OTH	4K-573				14.5	123.546	114.473	35.1092	29.5893	180.751	42.1387	99.8188	143.978	317.737	316.004	35.4218	62.8236	32.2187	27.4425	37.5605	37.7765	56.0134	43.312	291.034	287.255	181.139	30.8058	25.8655	29.4491	29.0417	33.4738	94.8037	294.162	287.876	277.762	155.64	33.7198	30.794	133.925	160.151	85.9866	35.6853	50.3345	54.4275	289.368	29.6845
C:\Users\mmera\OneDrive\Bureaublad\Military Hospital Data\PHAGE\April 2023\4K-573____1_37_PHA_733_4#11#2023_A_ 2B_1.OKA	2023-04-11 16:57:17	2-B	OTH	4K-573				14.75	144.646	150.327	35.5574	32.8546	194.423	39.4611	117.821	158.702	323.192	313.388	35.966	73.6326	31.4927	35.9207	37.9159	42.1795	57.1808	45.5709	291.624	293.336	201.004	33.5521	29.6319	34.2772	29.9162	36.1861	106.799	293.167	287.649	276.682	175.576	35.9032	32.131	161.699	181.342	103.8	36.0076	49.6246	56.6563	286.158	33.3889
C:\Users\mmera\OneDrive\Bureaublad\Military Hospital Data\PHAGE\April 2023\4K-573____1_37_PHA_733_4#11#2023_A_ 2B_1.OKA	2023-04-11 16:57:17	2-B	OTH	4K-573				15	161.302	196.16	36.0697	33.5335	203.614	37.3786	135.459	182.943	315.11	315.837	32.9728	76.2851	29.9417	33.2231	35.3633	40.4835	57.2457	41.3478	292.181	292.539	213.65	32.712	28.432	30.6641	27.325	34.6039	122.803	292.749	290.237	276.748	193.513	33.0553	30.3375	179.453	199.336	129.661	35.6531	52.561	61.8676	288.74	30.3994
C:\Users\mmera\OneDrive\Bureaublad\Military Hospital Data\PHAGE\April 2023\4K-573____1_37_PHA_733_4#11#2023_A_ 2B_1.OKA	2023-04-11 16:57:17	2-B	OTH	4K-573				15.25	181.645	252.902	37.1263	32.9192	216.108	41.2792	158.59	203.968	318.141	316.977	38.7551	106.159	33.8026	34.058	39.0791	44.0385	59.5483	41.2823	293.394	289.781	232.72	34.7152	31.3317	34.2132	32.3132	35.6049	154.488	296.121	288.329	276.911	212.105	38.2765	33.4027	202.911	219.785	170.578	38.2312	51.8834	67.4066	287.051	31.9917
C:\Users\mmera\OneDrive\Bureaublad\Military Hospital Data\PHAGE\April 2023\4K-573____1_37_PHA_733_4#11#2023_A_ 2B_1.OKA	2023-04-11 16:57:17	2-B	OTH	4K-573				15.5	199.355	309.212	39.8157	35.5702	232.266	46.0393	184.468	226.949	318.309	316.206	40.4898	147.638	35.4526	35.8243	42.2457	49.2242	65.029	49.1066	295.557	291.874	249.638	39.9171	37.1313	34.7248	33.544	39.8672	193.157	298.561	289.655	276.879	231.452	38.3081	35.0984	222.533	238.36	236.804	40.7771	56.7881	83.1717	288.971	34.6562
C:\Users\mmera\OneDrive\Bureaublad\Military Hospital Data\PHAGE\April 2023\4K-573____1_37_PHA_733_4#11#2023_A_ 2B_1.OKA	2023-04-11 16:57:17	2-B	OTH	4K-573				15.75	214.431	328.603	38.407	32.5959	237.433	40.3867	211.405	245.188	317.804	314.83	36.068	187.757	36.2446	36.5951	38.7237	49.9418	64.6723	46.6185	292.968	288.318	259.604	37.3646	33.2316	30.4722	31.8273	38.3819	243.821	294.194	288.329	274.882	245.683	39.4472	32.5549	240.062	247.47	290.44	40.8093	57.8529	96.8391	287.449	33.4539
C:\Users\mmera\OneDrive\Bureaublad\Military Hospital Data\PHAGE\April 2023\4K-573____1_37_PHA_733_4#11#2023_A_ 2B_1.OKA	2023-04-11 16:57:17	2-B	OTH	4K-573				16	239.876	335.82	40.328	37.2837	253.656	47.7582	238.772	265.483	321.677	316.776	43.0068	242.233	38.6205	37.43	41.341	53.6924	68.5315	48.7138	295.196	291.874	277.614	38.237	37.4979	37.5705	36.6211	47.7459	290.346	299.589	291.627	280.282	266.997	39.384	37.1202	257.751	263.849	316.885	43.5163	66.6943	106.967	290.56	37.5483
C:\Users\mmera\OneDrive\Bureaublad\Military Hospital Data\PHAGE\April 2023\4K-573____1_37_PHA_733_4#11#2023_A_ 2B_1.OKA	2023-04-11 16:57:17	2-B	OTH	4K-573				16.25	252.089	336.452	41.5127	35.7642	258.955	41.6098	256.079	281.666	317.973	314.763	37.9048	287.525	36.1786	33.7369	43.6675	55.0296	71.3205	48.4846	295.491	291.21	285.659	37.3	37.1646	35.2364	34.3538	43.4514	315.888	295.318	287.552	277.893	279.884	38.403	33.6636	273.637	276.124	325.548	40.197	69.4371	121.093	290.13	34.9812
C:\Users\mmera\OneDrive\Bureaublad\Military Hospital Data\PHAGE\April 2023\4K-573____1_37_PHA_733_4#11#2023_A_ 2B_1.OKA	2023-04-11 16:57:17	2-B	OTH	4K-573				16.5	271.214	340.177	37.0942	37.4776	274.262	46.8987	273.386	290.885	320.868	313.79	44.7415	309.607	39.7095	40.2561	39.8869	62.3353	73.9798	46.4221	295.131	292.074	291.652	38.7862	37.1646	41.0876	35.4227	44.7107	327.947	295.639	289.267	281.919	292.508	39.5105	37.9681	287.105	285.493	333.173	45.7399	78.0849	137.612	288.773	38.0032
C:\Users\mmera\OneDrive\Bureaublad\Military Hospital Data\PHAGE\April 2023\4K-573____1_37_PHA_733_4#11#2023_A_ 2B_1.OKA	2023-04-11 16:57:17	2-B	OTH	4K-573				16.75	283.624	340.975	40.7442	39.482	279.953	43.2956	288.575	299.241	319.926	316.877	45.3197	320.151	40.3035	35.3426	41.7287	64.8792	75.6337	49.4995	294.574	289.149	294.962	40.2725	34.9648	36.7711	36.5887	46.0346	332.442	294.933	290.269	278.777	301.066	41.3458	37.5115	298.157	292.826	329.182	40.0681	84.1835	149.903	288.309	38.4906
C:\Users\mmera\OneDrive\Bureaublad\Military Hospital Data\PHAGE\April 2023\4K-573____1_37_PHA_733_4#11#2023_A_ 2B_1.OKA	2023-04-11 16:57:17	2-B	OTH	4K-573				17	298.207	339.113	39.3034	38.1889	287.312	44.0559	300.422	304.149	320.936	315.937	41.102	325.821	40.4685	38.4898	42.9243	74.37	75.731	50.7435	295.786	293.935	301.617	42.0172	36.3647	39.5849	36.8155	53.9456	329.467	295.19	289.655	281.82	304.936	43.4976	39.9247	307.308	300.094	328.728	49.2204	86.9263	156.392	288.773	39.628
C:\Users\mmera\OneDrive\Bureaublad\Military Hospital Data\PHAGE\April 2023\4K-573____1_37_PHA_733_4#11#2023_A_ 2B_1.OKA	2023-04-11 16:57:17	2-B	OTH	4K-573				17.25	307.259	339.578	42.0249	38.7708	292.742	46.2046	303.136	309.223	319.522	315.468	44.0612	325.622	38.4555	37.141	43.5382	95.1781	80.1091	49.5977	293.394	290.911	299.564	42.4049	36.598	38.7535	37.5281	51.4916	323.13	293.199	287.294	276.519	305.723	42.3901	38.392	311.529	305.554	325.97	42.2272	96.9293	170.158	288.971	37.6783
C:\Users\mmera\OneDrive\Bureaublad\Military Hospital Data\PHAGE\April 2023\4K-573____1_37_PHA_733_4#11#2023_A_ 2B_1.OKA	2023-04-11 16:57:17	2-B	OTH	4K-573				17.5	313.085	336.053	44.2021	42.2947	298.629	47.031	308.497	312.241	321.003	314.897	46.4422	330.363	44.0655	43.9492	43.9906	120.813	79.8172	53.1988	294.934	294.998	308.636	43.8911	38.5978	39.7767	42.0628	56.1413	322.386	296.538	289.105	282.017	311.756	42.3901	40.5442	317.168	308.817	322.303	44.8054	104.383	189.332	291.785	40.9277
C:\Users\mmera\OneDrive\Bureaublad\Military Hospital Data\PHAGE\April 2023\4K-573____1_37_PHA_733_4#11#2023_A_ 2B_1.OKA	2023-04-11 16:57:17	2-B	OTH	4K-573				17.75	321.381	334.39	39.4635	39.676	303.699	46.7004	313.427	315.723	319.858	316.172	45.3537	319.919	40.0395	38.6183	42.7627	139.827	83.1576	50.9727	294.738	291.509	306.087	40.7894	38.0979	39.4889	38.2407	57.1746	315.726	294.772	292.274	279.628	310.805	42.485	39.8594	316.072	309.204	318.085	44.4831	111.159	196.935	291.487	40.1479
C:\Users\mmera\OneDrive\Bureaublad\Military Hospital Data\PHAGE\April 2023\4K-573____1_37_PHA_733_4#11#2023_A_ 2B_1.OKA	2023-04-11 16:57:17	2-B	OTH	4K-573				18	323.323	331.962	41.6727	37.0897	306.021	49.3118	315.446	315.524	318.747	313.824	47.6327	319.455	40.4685	38.7788	45.2507	161.386	83.9359	49.3685	296.344	291.11	308.768	41.4356	39.8977	38.6896	38.0139	55.2372	312.396	293.488	285.871	279.3	312.314	43.6874	40.7725	318.199	312.402	319.058	47.6413	123.034	214.667	290.593	42.78
C:\Users\mmera\OneDrive\Bureaublad\Military Hospital Data\PHAGE\April 2023\4K-573____1_37_PHA_733_4#11#2023_A_ 2B_1.OKA	2023-04-11 16:57:17	2-B	OTH	4K-573				18.25	325.989	332.926	41.7368	38.4152	313.478	49.3118	315.611	317.348	321.07	315.031	45.0816	317.333	44.4614	40.9305	47.3187	176.78	87.0816	49.8923	291.624	292.904	309.53	42.3726	39.7311	40.704	38.9209	59.2411	310.488	293.616	285.903	278.351	312.018	40.9661	38.3268	316.362	312.919	317.014	48.1891	132.166	221.091	288.574	39.8554
C:\Users\mmera\OneDrive\Bureaublad\Military Hospital Data\PHAGE\April 2023\4K-573____1_37_PHA_733_4#11#2023_A_ 2B_1.OKA	2023-04-11 16:57:17	2-B	OTH	4K-573				18.5	328.162	328.37	41.1605	39.1911	311.614	50.3035	314.188	316.386	321.273	316.843	45.0816	317.797	44.4614	40.7057	45.7031	192.435	86.9195	50.056	293.918	289.847	310.589	41.9849	37.9312	43.3258	40.8643	63.4065	308.452	295.35	290.172	279.137	316.248	43.3394	39.1094	318.875	314.599	313.932	44.8054	144.718	228.269	287.879	42.52
C:\Users\mmera\OneDrive\Bureaublad\Military Hospital Data\PHAGE\April 2023\4K-573____1_37_PHA_733_4#11#2023_A_ 2B_1.OKA	2023-04-11 16:57:17	2-B	OTH	4K-573				18.75	330.861	327.339	43.0495	39.7084	316.716	46.7004	316.373	318.774	319.084	316.273	44.9456	316.239	45.0224	40.0634	44.8953	204.796	83.7089	53.8208	293.558	288.917	314.529	42.1787	38.2979	39.6488	38.9209	78.7443	306.867	293.52	287.585	280.577	315.298	43.4026	39.0116	319.616	313.533	313.672	45.4177	156.56	237.839	291.619	39.3355
C:\Users\mmera\OneDrive\Bureaublad\Military Hospital Data\PHAGE\April 2023\4K-573____1_37_PHA_733_4#11#2023_A_ 2B_1.OKA	2023-04-11 16:57:17	2-B	OTH	4K-573				19	329.709	327.837	42.6973	40.6459	315.212	47.3615	316.604	316.585	320.734	319.225	46.5442	314.647	40.8975	42.1829	43.3766	222.049	83.8062	48.9429	296.278	292.871	313.238	45.5712	37.3646	40.2243	37.9168	95.1798	307.481	296.153	292.792	281.919	315.855	43.5292	40.1855	319.616	312.209	312.244	43.7097	176.115	241.281	288.773	40.3753
C:\Users\mmera\OneDrive\Bureaublad\Military Hospital Data\PHAGE\April 2023\4K-573____1_37_PHA_733_4#11#2023_A_ 2B_1.OKA	2023-04-11 16:57:17	2-B	OTH	4K-573				19.25	331.651	325.775	42.6333	41.5188	316.749	48.5846	313.063	318.342	320.835	317.984	46.6803	312.094	40.9965	38.3292	45.9293	231.409	88.7356	51.2346	296.475	295.363	311.847	44.3112	36.0314	41.0876	38.2083	111.583	303.278	297.726	290.495	280.806	314.051	46.7568	41.9464	319.133	312.273	310.947	46.1266	191.829	246.164	291.619	40.7003
C:\Users\mmera\OneDrive\Bureaublad\Military Hospital Data\PHAGE\April 2023\4K-573____1_37_PHA_733_4#11#2023_A_ 2B_1.OKA	2023-04-11 16:57:17	2-B	OTH	4K-573				19.5	331.651	325.576	44.8425	38.9648	313.805	51.3613	313.262	315.988	320.801	318.286	42.6327	314.316	47.5964	36.7877	45.4446	249.347	90.9409	50.3506	296.966	294.333	311.913	45.3774	38.1312	40.9278	40.8319	131.377	302.341	296.474	292.145	280.675	315.757	41.5041	38.9464	319.81	309.656	311.466	41.4216	206.059	249.212	291.255	40.1479
C:\Users\mmera\OneDrive\Bureaublad\Military Hospital Data\PHAGE\April 2023\4K-573____1_37_PHA_733_4#11#2023_A_ 2B_1.OKA	2023-04-11 16:57:17	2-B	OTH	4K-573				19.75	332.243	323.447	41.9289	39.3527	316.749	49.9399	315.247	317.878	323.764	318.017	44.7415	312.857	44.6594	40.1597	41.8903	259.164	89.2221	51.2018	298.441	292.572	311.913	39.497	36.0647	40.7359	41.5122	156.272	302.438	298.272	290.528	283.555	314.379	41.8521	39.9899	320.68	308.881	308.708	46.7067	215.772	251.474	293.638	37.7757
C:\Users\mmera\OneDrive\Bureaublad\Military Hospital Data\PHAGE\April 2023\4K-573____1_37_PHA_733_4#11#2023_A_ 2B_1.OKA	2023-04-11 16:57:17	2-B	OTH	4K-573				20	333.692	327.039	44.8745	43.1999	316.454	51.0968	315.711	315.557	325.381	321.976	46.4762	312.724	45.7484	42.8895	51.0346	272.764	94.5731	52.0203	297.425	296.759	313.039	45.1189	42.0642	42.3986	41.3502	177.293	299.722	303.314	295.8	282.639	314.314	47.0416	45.24	321.066	310.367	309.486	46.8356	228.26	255.145	291.983	44.2747
C:\Users\mmera\OneDrive\Bureaublad\Military Hospital Data\PHAGE\April 2023\4K-573____1_37_PHA_733_4#11#2023_A_ 2B_1.OKA	2023-04-11 16:57:17	2-B	OTH	4K-573				20.25	330.894	325.609	42.2811	41.4865	316.52	52.8819	314.188	313.633	324.303	320.567	46.9864	311.265	47.0024	41.3801	46.1878	280.233	93.7623	52.5768	300.178	300.182	314.165	43.6003	38.7312	44.0612	39.6983	200.187	300.304	299.814	295.379	285.421	312.445	48.782	41.9791	323.676	303.519	311.076	47.609	230.357	257.57	297.743	40.8628
C:\Users\mmera\OneDrive\Bureaublad\Military Hospital Data\PHAGE\April 2023\4K-573____1_37_PHA_733_4#11#2023_A_ 2B_1.OKA	2023-04-11 16:57:17	2-B	OTH	4K-573				20.5	334.153	322.716	43.2736	42.133	315.113	52.5513	312.931	313.302	325.111	323.72	45.5238	306.358	50.8633	42.8895	45.6062	288.158	93.2758	51.8566	303.325	298.986	314.893	41.0156	39.2978	39.425	39.0828	220.077	299.625	302.479	297.772	283.162	316.904	45.143	38.8485	322.162	302.485	308.221	45.4499	230.873	254.424	294.995	43.3974
C:\Users\mmera\OneDrive\Bureaublad\Military Hospital Data\PHAGE\April 2023\4K-573____1_37_PHA_733_4#11#2023_A_ 2B_1.OKA	2023-04-11 16:57:17	2-B	OTH	4K-573				20.75	330.565	323.414	40.7122	39.2234	314.623	52.5513	312.038	314.761	326.425	321.204	48.381	307.85	51.6553	39.0679	44.9922	298.106	97.8485	50.809	302.964	299.418	313.205	43.0511	39.8977	40.0965	39.5687	238.386	298.784	300.745	296.64	285.781	311.953	46.5037	41.1312	322.516	301.516	307.832	45.8688	232.938	257.472	297.279	40.8953
C:\Users\mmera\OneDrive\Bureaublad\Military Hospital Data\PHAGE\April 2023\4K-573____1_37_PHA_733_4#11#2023_A_ 2B_1.OKA	2023-04-11 16:57:17	2-B	OTH	4K-573				21	333.034	325.676	44.5543	41.0339	318.515	53.576	312.501	314.761	325.078	322.177	47.4626	307.286	57.7932	39.678	50.873	303.911	94.6379	55.4577	301.26	300.315	314.529	47.0575	38.7978	45.9157	41.1235	259.794	299.302	301.708	297.546	288.072	313.428	44.6367	42.5334	324.965	301.387	306.209	51.2184	237.553	259.733	299.298	42.7475
C:\Users\mmera\OneDrive\Bureaublad\Military Hospital Data\PHAGE\April 2023\4K-573____1_37_PHA_733_4#11#2023_A_ 2B_1.OKA	2023-04-11 16:57:17	2-B	OTH	4K-573				21.25	332.309	323.181	43.1455	39.5144	319.038	52.2868	312.865	314.031	325.347	323.519	47.8707	305.96	54.9883	40.7057	49.1605	309.456	94.5082	54.9339	303.685	300.581	316.416	44.505	41.5643	41.0876	37.9816	277.521	300.498	303.057	298.225	286.926	312.051	45.7759	39.9573	322.71	295.895	304.879	48.318	242.845	258.291	297.478	42.1625
C:\Users\mmera\OneDrive\Bureaublad\Military Hospital Data\PHAGE\April 2023\4K-573____1_37_PHA_733_4#11#2023_A_ 2B_1.OKA	2023-04-11 16:57:17	2-B	OTH	4K-573				21.5	332.342	326.075	41.5767	42.3593	315.506	51.9563	313.593	313.202	325.482	322.311	43.415	301.086	53.4373	41.2516	46.8987	310.565	98.6269	51.3	302.145	299.318	317.475	43.4711	44.1641	43.4218	41.8685	289.985	299.884	307.039	298.29	289.577	312.609	46.029	42.8595	325.835	292.923	306.534	48.0602	244.684	260.323	297.974	43.2674
C:\Users\mmera\OneDrive\Bureaublad\Military Hospital Data\PHAGE\April 2023\4K-573____1_37_PHA_733_4#11#2023_A_ 2B_1.OKA	2023-04-11 16:57:17	2-B	OTH	4K-573				21.75	333.791	325.742	44.4262	40.2256	315.997	52.9149	312.435	312.473	326.964	323.317	46.4082	301.915	56.9352	39.678	48.0942	314.837	92.984	55.7851	302.997	299.75	317.674	46.4113	43.5974	41.0876	41.4798	303.902	299.334	307.874	300.23	288.824	310.838	45.586	42.5986	324.288	290.823	305.106	50.9606	250.75	258.947	299.067	45.867
C:\Users\mmera\OneDrive\Bureaublad\Military Hospital Data\PHAGE\April 2023\4K-573____1_37_PHA_733_4#11#2023_A_ 2B_1.OKA	2023-04-11 16:57:17	2-B	OTH	4K-573				22	330.729	326.807	44.7784	40.9692	319.627	54.6338	311.707	313.07	329.556	323.687	50.4898	300.423	61.9842	39.7101	49.2897	317.381	96.5513	55.916	304.898	300.315	316.482	44.6989	42.5642	42.0788	43.3584	312.297	299.657	307.103	300.877	288.628	313.264	47.1682	44.4248	327.317	288.465	307.053	48.5114	256.139	255.276	301.086	40.8953
C:\Users\mmera\OneDrive\Bureaublad\Military Hospital Data\PHAGE\April 2023\4K-573____1_37_PHA_733_4#11#2023_A_ 2B_1.OKA	2023-04-11 16:57:17	2-B	OTH	4K-573				22.25	335.041	324.711	41.5127	41.0339	318.482	52.1877	310.184	310.649	327.166	325.464	48.2789	300.954	74.194	40.4167	48.1265	319.892	96.3243	54.6065	304.931	300.315	317.244	44.3435	40.4977	40.8958	39.1152	317.173	301.339	305.851	300.489	290.199	312.379	47.1998	42.0117	324.417	288.82	306.858	46.7389	256.623	255.8	299.729	41.1552
C:\Users\mmera\OneDrive\Bureaublad\Military Hospital Data\PHAGE\April 2023\4K-573____1_37_PHA_733_4#11#2023_A_ 2B_1.OKA	2023-04-11 16:57:17	2-B	OTH	4K-573				22.5	332.836	323.048	41.3526	40.5166	318.319	51.9232	311.045	311.611	326.761	323.754	46.6463	299.694	97.8216	39.2284	45.2831	320.969	92.5624	54.803	304.898	302.11	316.747	42.1464	40.431	39.7447	42.0952	321.145	303.278	308.612	300.198	290.297	313.986	47.0416	38.7181	327.382	285.073	309.811	46.9001	257.752	254.063	301.086	44.3722
C:\Users\mmera\OneDrive\Bureaublad\Military Hospital Data\PHAGE\April 2023\4K-573____1_37_PHA_733_4#11#2023_A_ 2B_1.OKA	2023-04-11 16:57:17	2-B	OTH	4K-573				22.75	337.609	323.347	44.1061	39.676	320.706	55.9891	310.615	312.738	327.469	324.592	51.9524	302.877	119.007	41.2516	46.2524	326.546	98.4647	55.3268	304.701	301.977	316.714	42.9865	38.5312	40.7999	42.2571	325.439	303.084	310.603	300.974	289.708	314.445	50.2059	46.1205	324.868	283.328	308.837	50.026	260.818	249.77	301.814	41.6751
C:\Users\mmera\OneDrive\Bureaublad\Military Hospital Data\PHAGE\April 2023\4K-573____1_37_PHA_733_4#11#2023_A_ 2B_1.OKA	2023-04-11 16:57:17	2-B	OTH	4K-573				23	337.313	323.148	42.6012	42.9089	324.37	53.9396	309.82	312.009	329.321	327.075	49.3673	300.058	142.998	39.8065	46.5432	326.872	96.9729	55.3595	305.062	302.176	318.303	43.6003	38.0979	43.9973	43.2613	326.828	302.179	309.833	300.295	289.086	314.281	47.4213	42.6965	324.45	283.716	307.604	46.8034	262.851	248.655	300.457	41.2527
C:\Users\mmera\OneDrive\Bureaublad\Military Hospital Data\PHAGE\April 2023\4K-573____1_37_PHA_733_4#11#2023_A_ 2B_1.OKA	2023-04-11 16:57:17	2-B	OTH	4K-573				23.25	338.366	321.219	45.6429	38.9648	323.258	52.1877	307.669	311.213	329.523	323.083	55.1837	300.39	166.031	42.5683	46.9633	327.002	98.3998	52.5113	306.274	299.783	320.885	44.9897	40.7643	40.8319	39.4715	328.701	304.701	308.869	301.136	291.377	314.347	47.2948	41.9138	326.318	282.521	309.876	44.3542	264.303	246.328	303.998	40.5053
C:\Users\mmera\OneDrive\Bureaublad\Military Hospital Data\PHAGE\April 2023\4K-573____1_37_PHA_733_4#11#2023_A_ 2B_1.OKA	2023-04-11 16:57:17	2-B	OTH	4K-573				23.5	338.926	324.412	43.0175	39.676	323.617	51.8241	308.596	311.047	330.095	325.834	54.5034	298.5	184.874	41.1874	49.7098	327.752	106.929	48.7465	305.226	305.566	322.905	45.7005	39.4644	39.8087	38.5646	326.828	303.537	311.181	304.047	290.821	316.183	50.4591	39.892	327.672	285.396	310.654	49.1881	263.948	247.541	303.337	38.5556
C:\Users\mmera\OneDrive\Bureaublad\Military Hospital Data\PHAGE\April 2023\4K-573____1_37_PHA_733_4#11#2023_A_ 2B_1.OKA	2023-04-11 16:57:17	2-B	OTH	4K-573				23.75	339.09	322.117	40.8083	38.1565	327.575	51.8902	311.839	309.024	331.375	326.236	55.5918	299.826	200.879	36.9162	46.0585	329.089	105.34	52.4459	304.505	306.097	321.779	45.1512	36.898	39.8726	39.5687	324.051	306.027	310.089	302.818	291.213	315.888	49.0984	39.7616	327.027	287.528	311.693	43.2585	266.207	244.755	304.727	42.6825
C:\Users\mmera\OneDrive\Bureaublad\Military Hospital Data\PHAGE\April 2023\4K-573____1_37_PHA_733_4#11#2023_A_ 2B_1.OKA	2023-04-11 16:57:17	2-B	OTH	4K-573				24	343.37	317.028	42.6973	37.7363	329.079	50.3035	309.853	312.108	328.007	325.129	54.9116	299.196	224.111	39.678	46.1878	331.242	114.388	50.0233	309.618	302.243	320.521	43.148	37.8646	39.3291	38.3379	322.953	306.091	310.989	300.942	291.508	317.626	49.1617	38.0659	332.022	290.08	312.309	40.6482	265.948	247.344	303.535	39.2055
C:\Users\mmera\OneDrive\Bureaublad\Military Hospital Data\PHAGE\April 2023\4K-573____1_37_PHA_733_4#11#2023_A_ 2B_1.OKA	2023-04-11 16:57:17	2-B	OTH	4K-573				24.25	341.625	322.316	45.9631	41.3571	334.084	55.7908	312.368	314.396	333.058	325.901	59.8435	298.832	238.762	44.7521	48.9343	332.449	122.593	56.4071	309.421	305.566	323.998	45.7651	44.5307	41.5033	43.8443	320.467	304.766	311.824	303.529	294.29	321.2	52.1678	41.3269	330.862	291.695	314.581	46.61	269.175	248.59	302.641	45.2496
C:\Users\mmera\OneDrive\Bureaublad\Military Hospital Data\PHAGE\April 2023\4K-573____1_37_PHA_733_4#11#2023_A_ 2B_1.OKA	2023-04-11 16:57:17	2-B	OTH	4K-573				24.5	341.888	323.115	45.5148	44.881	333.266	52.1877	313.692	310.45	330.701	326.001	62.7687	294.223	251.896	43.2748	52.3271	334.047	128.463	52.7405	307.52	301.146	325.355	47.2836	41.1976	43.3898	45.6258	318.11	304.281	311.567	306.408	291.77	321.56	53.0538	43.316	331.442	289.692	311.433	47.4479	270.756	250.359	304.462	45.347
C:\Users\mmera\OneDrive\Bureaublad\Military Hospital Data\PHAGE\April 2023\4K-573____1_37_PHA_733_4#11#2023_A_ 2B_1.OKA	2023-04-11 16:57:17	2-B	OTH	4K-573				24.75	344.028	321.385	46.3473	44.2991	335.13	54.6669	316.108	313.269	332.048	327.611	64.5374	295.615	270.805	47.3533	46.8987	335.906	139.067	54.4756	307.848	302.675	328.335	47.639	41.231	42.4625	39.9574	314.88	305.574	313.493	303.141	294.093	320.839	52.2311	42.0769	331.925	290.338	312.407	46.03	269.272	249.901	304.991	44.3072
C:\Users\mmera\OneDrive\Bureaublad\Military Hospital Data\PHAGE\April 2023\4K-573____1_37_PHA_733_4#11#2023_A_ 2B_1.OKA	2023-04-11 16:57:17	2-B	OTH	4K-573				25	347.188	322.35	49.3249	43.9112	337.322	53.5099	312.534	312.605	330.163	325.028	69.9456	293.626	284.796	42.8573	48.6758	337.406	142.635	53.2316	311.42	304.369	327.937	46.379	41.9309	45.564	40.9291	316.85	309.163	314.585	305.146	292.228	326.676	53.9082	41.4899	333.182	295.442	312.796	46.5133	270.337	252.621	306.977	44.6322
C:\Users\mmera\OneDrive\Bureaublad\Military Hospital Data\PHAGE\April 2023\4K-573____1_37_PHA_733_4#11#2023_A_ 2B_1.OKA	2023-04-11 16:57:17	2-B	OTH	4K-573				25.25	347.386	321.518	48.2683	44.4931	339.415	52.3199	314.089	314.429	330.634	325.599	83.1769	293.328	296.148	46.7753	46.2524	338.776	154.504	56.0143	310.666	308.091	328.368	45.5712	42.4642	43.7415	43.7147	312.297	310.391	315.902	304.532	292.588	325.2	53.75	41.4899	335.018	295.41	313.12	42.4206	267.755	254.03	306.481	44.0473
C:\Users\mmera\OneDrive\Bureaublad\Military Hospital Data\PHAGE\April 2023\4K-573____1_37_PHA_733_4#11#2023_A_ 2B_1.OKA	2023-04-11 16:57:17	2-B	OTH	4K-573				25.5	346.563	324.811	44.5543	42.1654	339.023	53.0141	310.019	313.335	331.206	324.492	94.1292	291.106	305.85	47.3854	46.6402	340.244	162.028	56.669	308.438	302.741	329.626	44.6019	42.6642	43.5497	39.342	309.875	308.225	312.048	305.146	293.832	328.676	53.75	42.9899	336.565	292.535	314.353	46.0622	268.465	257.865	306.084	42.325
C:\Users\mmera\OneDrive\Bureaublad\Military Hospital Data\PHAGE\April 2023\4K-573____1_37_PHA_733_4#11#2023_A_ 2B_1.OKA	2023-04-11 16:57:17	2-B	OTH	4K-573				25.75	348.34	322.449	47.0197	40.3873	339.742	53.5099	315.578	313.899	332.217	328.584	116.238	289.216	313.242	44.6557	48.4496	342.135	171.401	55.3268	311.289	304.668	333.201	45.5712	44.864	44.7327	43.9739	309.488	312.752	313.301	306.019	294.682	327.889	52.9273	43.153	336.726	296.347	313.283	48.8014	271.821	260.127	305.951	43.0074
C:\Users\mmera\OneDrive\Bureaublad\Military Hospital Data\PHAGE\April 2023\4K-573____1_37_PHA_733_4#11#2023_A_ 2B_1.OKA	2023-04-11 16:57:17	2-B	OTH	4K-573				26	348.176	322.35	44.6824	44.3638	341.018	53.9066	312.964	313.003	330.802	327.31	131.408	290.078	320.568	45.8761	47.5772	342.918	174.384	53.9845	308.405	306.596	330.553	46.4113	39.6978	43.6776	40.5728	309.617	308.743	314.232	305.308	294.028	328.315	50.554	42.9247	337.274	292.664	314.678	44.7087	271.337	258.947	303.866	42.585
C:\Users\mmera\OneDrive\Bureaublad\Military Hospital Data\PHAGE\April 2023\4K-573____1_37_PHA_733_4#11#2023_A_ 2B_1.OKA	2023-04-11 16:57:17	2-B	OTH	4K-573				26.25	351.039	325.177	47.9162	40.1286	342.032	54.3363	313.791	315.69	331.981	328.92	155.014	287.558	323.868	47.5139	47.7711	344.255	189.399	55.0649	312.666	303.804	333.268	45.5712	42.6975	43.6776	38.4998	305.936	308.969	313.911	304.952	297.562	329.758	55.3954	46.2183	337.048	297.898	313.51	44.7731	277.242	262.126	307.176	45.3795
C:\Users\mmera\OneDrive\Bureaublad\Military Hospital Data\PHAGE\April 2023\4K-573____1_37_PHA_733_4#11#2023_A_ 2B_1.OKA	2023-04-11 16:57:17	2-B	OTH	4K-573				26.5	351.764	328.137	47.4039	42.812	343.732	52.2868	314.354	313.932	332.183	326.37	175.32	290.907	326.706	46.6468	50.6469	344.255	198.869	54.3119	311.519	305.998	333.102	44.0527	44.0641	41.2795	44.7836	305.678	309.648	314.714	305.114	297.202	331.398	56.7561	44.2943	340.56	300.256	317.079	45.0954	278.113	261.012	306.547	40.3103
C:\Users\mmera\OneDrive\Bureaublad\Military Hospital Data\PHAGE\April 2023\4K-573____1_37_PHA_733_4#11#2023_A_ 2B_1.OKA	2023-04-11 16:57:17	2-B	OTH	4K-573				26.75	351.138	327.239	44.7784	42.1654	344.517	51.5266	314.255	314.264	331.712	326.001	187.292	291.836	328.488	45.844	46.931	344.647	207.787	49.9905	311.584	305.034	332.705	45.0543	42.2642	42.9741	42.6458	303.159	309.874	315.131	307.41	295.828	330.316	50.2059	36.6963	341.108	301.58	315.554	46.6423	281.179	264.158	304.661	43.8523
C:\Users\mmera\OneDrive\Bureaublad\Military Hospital Data\PHAGE\April 2023\4K-573____1_37_PHA_733_4#11#2023_A_ 2B_1.OKA	2023-04-11 16:57:17	2-B	OTH	4K-573				27	351.731	329.168	46.8916	41.2925	345.237	52.2207	312.269	313.103	332.654	327.075	206.646	287.194	329.676	43.3712	48.385	344.908	222.835	51.2346	311.551	306.795	334.095	42.211	43.8308	41.919	43.0021	300.479	309.389	315.484	307.41	295.991	331.201	52.2311	43.2508	342.236	301.29	314.711	45.3854	282.179	261.536	305.852	40.8303
C:\Users\mmera\OneDrive\Bureaublad\Military Hospital Data\PHAGE\April 2023\4K-573____1_37_PHA_733_4#11#2023_A_ 2B_1.OKA	2023-04-11 16:57:17	2-B	OTH	4K-573				27.25	351.895	330.598	46.2833	41.5188	346.611	52.2207	314.85	314.695	334.372	328.014	221.408	291.703	327.102	44.72	49.419	348.528	229.581	53.7554	311.125	308.955	334.493	44.8281	44.0641	44.0293	40.6052	298.284	311.006	316.544	306.052	296.384	334.775	56.6295	43.9682	342.622	300.999	315.554	45.0309	283.405	263.568	306.481	42.8449
C:\Users\mmera\OneDrive\Bureaublad\Military Hospital Data\PHAGE\April 2023\4K-573____1_37_PHA_733_4#11#2023_A_ 2B_1.OKA	2023-04-11 16:57:17	2-B	OTH	4K-573				27.5	351.039	328.27	44.2021	41.6481	346.872	55.4933	314.056	311.345	332.048	327.678	236.714	288.918	331.062	44.5915	46.6078	350.224	239.991	52.7405	309.388	306.43	335.155	46.2174	43.5974	41.5992	41.9008	296.669	312.331	314.682	305.728	291.901	335.792	55.4904	41.9138	342.429	303.422	315.879	45.1598	284.761	262.781	307.341	44.7621
C:\Users\mmera\OneDrive\Bureaublad\Military Hospital Data\PHAGE\April 2023\4K-573____1_37_PHA_733_4#11#2023_A_ 2B_1.OKA	2023-04-11 16:57:17	2-B	OTH	4K-573				27.75	353.574	328.503	47.66	40.6136	347.625	53.1463	313.196	312.838	334.372	332.073	247.054	294.156	329.412	46.711	48.1265	349.441	249.104	53.5917	309.683	305.034	337.505	44.1819	40.631	45.4681	43.1641	298.057	312.881	311.695	301.686	294.29	336.447	53.9398	46.8379	344.169	302.776	316.56	44.5153	288.084	265.01	306.944	42.39
C:\Users\mmera\OneDrive\Bureaublad\Military Hospital Data\PHAGE\April 2023\4K-573____1_37_PHA_733_4#11#2023_A_ 2B_1.OKA	2023-04-11 16:57:17	2-B	OTH	4K-573				28	353.541	329.7	44.8425	39.2557	348.246	50.9977	314.486	314.197	336.022	327.779	259.129	291.537	329.379	46.1651	46.9956	348.691	259.384	51.6274	306.406	306.695	335.552	46.9282	44.2641	47.1947	40.1841	296.443	311.264	311.374	302.3	296.646	338.841	55.0474	43.8052	344.459	300.74	316.885	42.1628	288.504	265.502	305.058	43.1699
C:\Users\mmera\OneDrive\Bureaublad\Military Hospital Data\PHAGE\April 2023\4K-573____1_37_PHA_733_4#11#2023_A_ 2B_1.OKA	2023-04-11 16:57:17	2-B	OTH	4K-573				28.25	354.331	330.631	47.9802	43.4585	348.606	51.9563	313.891	316.85	330.196	326.236	271.102	292.797	327.861	49.3444	49.0636	350.517	264.216	55.5887	308.241	305.865	339.724	47.6067	41.3976	42.8142	43.8443	296.249	309.357	303.218	294.279	296.973	340.087	50.554	42.3704	345.458	304.682	313.38	46.9645	289.472	266.551	299.629	43.2024
C:\Users\mmera\OneDrive\Bureaublad\Military Hospital Data\PHAGE\April 2023\4K-573____1_37_PHA_733_4#11#2023_A_ 2B_1.OKA	2023-04-11 16:57:17	2-B	OTH	4K-573				28.5	351.599	332.693	42.3451	43.5232	350.372	53.3777	315.843	313.236	329.051	324.223	280.864	292.3	326.079	45.844	46.414	349.474	273.459	53.0024	300.408	304.502	340.154	46.379	43.2641	40.5761	38.2407	294.893	309.389	298.626	293.633	294.813	338.546	53.4335	42.9573	347.037	304.036	316.949	48.4469	290.117	266.485	295.558	44.6322
C:\Users\mmera\OneDrive\Bureaublad\Military Hospital Data\PHAGE\April 2023\4K-573____1_37_PHA_733_4#11#2023_A_ 2B_1.OKA	2023-04-11 16:57:17	2-B	OTH	4K-573				28.75	354.858	332.128	47.7881	44.0081	351.975	56.1544	314.983	314.595	331.206	325.364	293.143	294.587	327.96	50.3721	50.5176	349.278	280.626	54.2137	300.506	303.538	341.71	47.5098	44.764	46.0436	45.4962	294.538	315.532	295.575	296.382	294.944	338.481	57.389	45.99	348.261	305.489	314.386	48.9625	294.538	267.829	294.036	46.0944
C:\Users\mmera\OneDrive\Bureaublad\Military Hospital Data\PHAGE\April 2023\4K-573____1_37_PHA_733_4#11#2023_A_ 2B_1.OKA	2023-04-11 16:57:17	2-B	OTH	4K-573				29	356.043	333.126	48.8447	40.5489	355.311	55.5924	317.928	318.575	331.981	323.888	303.449	298.599	326.64	50.6932	52.6825	353.387	286.139	54.9339	302.243	301.412	344.061	46.4759	45.4973	43.0381	45.2047	294.732	314.401	296.538	292.242	293.111	341.366	59.5723	48.8923	352.643	305.489	316.982	46.6423	295.99	269.992	292.413	44.8596
C:\Users\mmera\OneDrive\Bureaublad\Military Hospital Data\PHAGE\April 2023\4K-573____1_37_PHA_733_4#11#2023_A_ 2B_1.OKA	2023-04-11 16:57:17	2-B	OTH	4K-573				29.25	357.063	335.288	46.9236	40.064	353.675	56.1874	318.325	319.37	326.223	320.835	310.388	297.903	320.7	50.5326	48.385	355.279	288.831	53.9518	293.328	293.037	343.928	49.6745	44.8307	42.4945	45.1723	290.728	313.301	290.533	291.983	286.697	342.776	59.7622	43.2182	349.067	304.972	316.171	46.2878	296.377	269.533	287.747	43.1049
C:\Users\mmera\OneDrive\Bureaublad\Military Hospital Data\PHAGE\April 2023\4K-573____1_37_PHA_733_4#11#2023_A_ 2B_1.OKA	2023-04-11 16:57:17	2-B	OTH	4K-573				29.5	357.919	331.263	43.4337	40.0963	353.512	57.8733	318.524	316.12	328.007	319.124	313.925	296.776	323.769	52.6201	50.7761	353.322	289.22	55.5559	293.492	292.838	343.763	48.3499	43.7641	45.628	47.5368	294.053	311.943	291.786	292.63	286.304	344.481	60.5849	46.2835	351.161	308.041	316.592	47.6735	294.893	269.861	290.163	47.4267
C:\Users\mmera\OneDrive\Bureaublad\Military Hospital Data\PHAGE\April 2023\4K-573____1_37_PHA_733_4#11#2023_A_ 2B_1.OKA	2023-04-11 16:57:17	2-B	OTH	4K-573				29.75	357.393	334.49	47.0197	40.5166	354.559	54.0719	317.564	318.575	320.633	321.439	317.701	297.074	318.984	50.5326	50.9377	355.181	290.29	54.1155	296.475	289.382	345.186	47.3483	47.4305	44.9885	44.9456	291.664	314.11	289.763	292.662	283.228	345.203	54.8891	43.316	352.901	305.748	315.879	48.3502	295.183	270.746	287.978	45.2821
C:\Users\mmera\OneDrive\Bureaublad\Military Hospital Data\PHAGE\April 2023\4K-573____1_37_PHA_733_4#11#2023_A_ 2B_1.OKA	2023-04-11 16:57:17	2-B	OTH	4K-573				30	358.545	332.361	46.1552	42.5533	355.18	54.9644	318.524	317.945	318.814	318.587	323.415	298.268	319.644	53.1018	53.6196	354.822	291.393	52.2822	294.508	289.249	344.789	47.4129	45.3973	44.2211	43.0345	294.021	314.174	292.011	293.309	283.49	343.399	58.4648	42.8269	354.544	307.944	320.843	48.9303	295.086	272.221	286.058	42.195
C:\Users\mmera\OneDrive\Bureaublad\Military Hospital Data\PHAGE\April 2023\4K-573____1_37_PHA_733_4#11#2023_A_ 2B_1.OKA	2023-04-11 16:57:17	2-B	OTH	4K-573				30.25	356.965	333.292	44.1381	44.8164	354.133	53.5099	315.976	319.205	316.524	317.245	325.728	301.086	319.974	53.2302	48.3527	355.051	293.987	55.916	293.492	291.442	345.617	49.2868	43.4308	42.0149	42.8402	294.602	312.493	294.387	294.118	282.148	345.334	57.5155	46.8053	352.289	310.593	317.793	49.8971	295.054	273.499	286.29	48.5965
C:\Users\mmera\OneDrive\Bureaublad\Military Hospital Data\PHAGE\April 2023\4K-573____1_37_PHA_733_4#11#2023_A_ 2B_1.OKA	2023-04-11 16:57:17	2-B	OTH	4K-573				30.5	355.121	331.796	47.0197	39.7084	354.559	55.1297	320.675	319.569	316.12	314.394	325.456	300.522	322.02	54.4185	50.1622	357.856	290.063	55.8833	293.033	287.92	344.557	47.9621	44.764	43.9653	43.2289	290.986	311.717	294.419	294.603	278.613	344.284	58.7496	42.7617	354.061	306.846	316.3	46.0622	297.7	272.483	285.76	44.3072
C:\Users\mmera\OneDrive\Bureaublad\Military Hospital Data\PHAGE\April 2023\4K-573____1_37_PHA_733_4#11#2023_A_ 2B_1.OKA	2023-04-11 16:57:17	2-B	OTH	4K-573				30.75	359.433	336.02	47.0837	41.8098	356.194	54.766	318.557	317.48	316.053	313.253	328.925	300.721	321.063	57.7262	48.9989	356.453	289.253	55.3268	295.918	287.222	347.04	47.4775	45.564	46.6192	43.2937	290.598	311.264	295.607	296.349	279.464	346.645	60.933	45.077	354.641	309.204	318.572	46.8356	296.442	270.32	285.661	42.2925
C:\Users\mmera\OneDrive\Bureaublad\Military Hospital Data\PHAGE\April 2023\4K-573____1_37_PHA_733_4#11#2023_A_ 2B_1.OKA	2023-04-11 16:57:17	2-B	OTH	4K-573				31	359.664	332.827	46.9236	44.1375	356.488	55.1627	315.876	320.034	316.188	313.555	327.02	301.849	317.532	56.6665	49.1928	354.986	287.469	54.2792	297.228	286.723	346.511	47.9298	45.464	48.3138	44.2978	288.887	311.264	297.181	294.15	278.58	348.416	63.0531	44.9465	354.866	311.659	317.728	46.8678	298.023	271.729	289.269	45.3795
C:\Users\mmera\OneDrive\Bureaublad\Military Hospital Data\PHAGE\April 2023\4K-573____1_37_PHA_733_4#11#2023_A_ 2B_1.OKA	2023-04-11 16:57:17	2-B	OTH	4K-573				31.25	356.537	333.026	49.0047	43.8142	355.474	56.9477	317.398	317.115	314.302	312.079	326.544	301.849	318.192	55.8315	49.936	356.975	284.031	54.2464	295.524	287.92	345.815	46.9929	45.2306	45.6919	45.5286	291.309	313.98	295.382	299.163	281.591	347.432	67.7996	44.2291	355.833	309.786	318.442	49.5426	297.829	270.189	289.633	48.694
C:\Users\mmera\OneDrive\Bureaublad\Military Hospital Data\PHAGE\April 2023\4K-573____1_37_PHA_733_4#11#2023_A_ 2B_1.OKA	2023-04-11 16:57:17	2-B	OTH	4K-573				31.5	357.853	333.525	49.453	43.8142	355.769	54.9644	319.847	316.651	314.235	309.731	325.116	301.418	318.126	60.5523	51.0346	355.866	282.961	56.4726	294.901	288.352	344.723	48.4468	45.6973	45.564	42.16	291.309	310.003	298.176	298.484	280.25	347.695	63.591	44.5878	356.671	309.98	318.053	48.5114	296.732	269.14	287.416	44.7621
C:\Users\mmera\OneDrive\Bureaublad\Military Hospital Data\PHAGE\April 2023\4K-573____1_37_PHA_733_4#11#2023_A_ 2B_1.OKA	2023-04-11 16:57:17	2-B	OTH	4K-573				31.75	358.644	332.062	48.3964	41.8098	357.895	54.6008	316.075	319.171	315.514	312.616	322.837	303.473	319.248	57.7262	51.6808	356.486	279.848	54.9994	297.425	289.149	347.305	49.9976	40.8977	43.2619	44.5245	290.792	312.978	299.91	296.867	280.806	347.531	65.0466	43.5443	356.864	313.145	318.604	46.3844	296.248	270.713	290.328	41.0902
C:\Users\mmera\OneDrive\Bureaublad\Military Hospital Data\PHAGE\April 2023\4K-573____1_37_PHA_733_4#11#2023_A_ 2B_1.OKA	2023-04-11 16:57:17	2-B	OTH	4K-573				32	359.006	332.827	46.4754	43.0706	358.974	57.2452	319.814	321.957	315.683	307.316	322.531	300.821	315.717	59.1714	49.3867	358.116	276.67	54.0827	300.309	288.717	348.596	44.8927	44.2641	43.1979	45.0104	291.115	313.204	297.951	297.611	283.359	350.548	71.2487	45.1096	357.573	312.661	316.657	49.5748	297.797	269.664	290.858	45.6395
C:\Users\mmera\OneDrive\Bureaublad\Military Hospital Data\PHAGE\April 2023\4K-573____1_37_PHA_733_4#11#2023_A_ 2B_1.OKA	2023-04-11 16:57:17	2-B	OTH	4K-573				32.25	357.755	335.92	48.7166	44.0728	358.026	54.8652	319.417	318.177	317.265	314.193	321.952	303.838	314.529	59.9421	47.7065	356.486	275.567	57.6839	295.098	289.282	347.239	46.8636	43.8308	42.9421	42.8726	287.692	309.809	300.327	298.16	280.348	349.006	72.8308	41.653	357.96	311.789	317.112	52.4752	295.441	271.172	292.248	45.5095
C:\Users\mmera\OneDrive\Bureaublad\Military Hospital Data\PHAGE\April 2023\4K-573____1_37_PHA_733_4#11#2023_A_ 2B_1.OKA	2023-04-11 16:57:17	2-B	OTH	4K-573				32.5	358.479	334.922	46.5394	46.5621	360.74	56.7494	321.105	320.199	317.4	311.945	318.313	307.883	314.793	60.8092	51.9393	357.04	273.589	54.7047	301.26	291.342	350.02	47.0252	48.1638	47.4185	42.4839	289.113	315.274	298.882	300.327	280.871	350.974	76.3749	46.0879	357.315	314.212	317.112	48.4791	296.796	272.385	290.494	45.542
C:\Users\mmera\OneDrive\Bureaublad\Military Hospital Data\PHAGE\April 2023\4K-573____1_37_PHA_733_4#11#2023_A_ 2B_1.OKA	2023-04-11 16:57:17	2-B	OTH	4K-573				32.75	359.73	335.155	46.9876	42.133	357.764	57.2452	320.476	319.702	315.885	313.824	319.707	304.269	313.935	62.1259	48.0296	357.203	276.475	52.0203	296.933	288.119	346.842	50.03	44.5307	45.4361	43.7795	288.048	312.04	299.107	297.287	281.231	349.564	78.495	44.8813	358.411	311.595	318.15	47.5446	298.313	269.14	291.719	42.8449
C:\Users\mmera\OneDrive\Bureaublad\Military Hospital Data\PHAGE\April 2023\4K-573____1_37_PHA_733_4#11#2023_A_ 2B_1.OKA	2023-04-11 16:57:17	2-B	OTH	4K-573				33	361.442	334.29	46.7635	40.9045	357.699	53.576	318.623	318.375	314.134	312.147	317.429	307.286	315.717	57.1161	49.0313	359.519	276.767	53.9518	299.556	292.539	347.603	46.6698	43.4641	42.6224	42.1924	287.402	313.398	300.906	294.441	281.395	348.711	82.4187	43.903	356.478	315.504	317.079	46.4811	298.313	270.385	289.07	45.1521
C:\Users\mmera\OneDrive\Bureaublad\Military Hospital Data\PHAGE\April 2023\4K-573____1_37_PHA_733_4#11#2023_A_ 2B_1.OKA	2023-04-11 16:57:17	2-B	OTH	4K-573				33.25	357.722	333.957	45.2587	40.7429	356.227	55.0966	321.535	319.901	314.807	309.396	317.02	307.054	310.536	59.4283	46.4463	356.062	276.021	55.7196	296.311	289.814	348.232	44.9574	44.964	43.9014	39.4068	284.528	308.193	299.75	299.131	282.344	349.334	87.5766	43.74	357.863	313.791	317.176	45.2887	293.796	270.418	290.13	45.0546
C:\Users\mmera\OneDrive\Bureaublad\Military Hospital Data\PHAGE\April 2023\4K-573____1_37_PHA_733_4#11#2023_A_ 2B_1.OKA	2023-04-11 16:57:17	2-B	OTH	4K-573				33.5	359.269	336.951	49.1969	41.7451	358.058	55.9891	322.958	319.536	313.157	311.744	317.939	305.297	311.097	61.323	45.38	359.128	276.183	51.5292	297.72	288.485	346.875	44.8281	41.6309	43.7095	42.16	284.592	311.555	297.887	294.538	281.461	349.301	92.7344	44.1965	356.284	312.855	317.209	46.9967	296.603	267.468	288.177	44.2422
C:\Users\mmera\OneDrive\Bureaublad\Military Hospital Data\PHAGE\April 2023\4K-573____1_37_PHA_733_4#11#2023_A_ 2B_1.OKA	2023-04-11 16:57:17	2-B	OTH	4K-573				33.75	357.557	336.485	48.1403	41.8744	358.255	55.3941	320.244	318.375	312.82	311.442	315.422	304.601	309.216	62.1259	46.7048	358.475	276.086	54.3119	294.344	287.787	345.153	48.9314	45.364	42.3666	42.0304	286.013	309.615	300.841	294.926	279.071	351.269	98.8732	44.0008	357.509	312.499	315.327	47.4801	295.861	269.632	289.501	42.2925
C:\Users\mmera\OneDrive\Bureaublad\Military Hospital Data\PHAGE\April 2023\4K-573____1_37_PHA_733_4#11#2023_A_ 2B_1.OKA	2023-04-11 16:57:17	2-B	OTH	4K-573				34	357.393	334.091	46.3153	43.4585	359.399	53.0141	320.079	321.858	315.75	312.784	316.612	309.077	311.097	60.8092	46.8017	358.019	278.972	56.7345	301.62	292.14	350.748	48.7699	45.9639	43.9653	42.3543	284.496	313.269	299.75	293.988	280.151	351.433	104.917	43.5117	357.122	313.921	317.339	47.0612	295.183	272.254	291.123	41.8376
C:\Users\mmera\OneDrive\Bureaublad\Military Hospital Data\PHAGE\April 2023\4K-573____1_37_PHA_733_4#11#2023_A_ 2B_1.OKA	2023-04-11 16:57:17	2-B	OTH	4K-573				34.25	360.191	336.485	49.2929	42.23	356.358	55.361	323.719	322.72	314.066	309.698	312.837	309.972	309.447	66.5255	51.3254	358.834	277.416	53.9518	298.376	291.11	348.166	46.0882	45.064	47.8662	48.4438	284.722	311.103	301.227	294.668	283.064	351.498	110.075	43.7726	358.572	312.822	318.864	51.3151	295.603	271.139	288.077	45.8345
C:\Users\mmera\OneDrive\Bureaublad\Military Hospital Data\PHAGE\April 2023\4K-573____1_37_PHA_733_4#11#2023_A_ 2B_1.OKA	2023-04-11 16:57:17	2-B	OTH	4K-573				34.5	358.545	337.55	46.1552	39.482	357.568	55.7247	320.774	320.863	315.178	312.281	313.211	307.552	308.193	65.6906	47.2864	359.486	275.891	55.3268	297.556	291.176	348.762	46.4436	47.0638	44.9565	47.0834	284.27	311.2	300.52	294.732	280.413	352.417	117.005	46.0552	358.701	314.082	318.539	47.9958	296.442	269.926	288.342	44.7621
C:\Users\mmera\OneDrive\Bureaublad\Military Hospital Data\PHAGE\April 2023\4K-573____1_37_PHA_733_4#11#2023_A_ 2B_1.OKA	2023-04-11 16:57:17	2-B	OTH	4K-573				34.75	358.413	335.787	45.1627	41.0339	356.292	53.4108	321.535	323.25	313.696	310.201	313.483	307.353	307.698	65.5942	46.5109	355.018	277.286	54.2137	295.918	287.122	349.093	47.0252	44.7307	44.7647	45.6582	283.882	311.814	301.451	295.379	279.235	350.22	123.65	46.1857	358.604	315.891	318.864	48.8014	295.344	268.026	288.077	46.1269
C:\Users\mmera\OneDrive\Bureaublad\Military Hospital Data\PHAGE\April 2023\4K-573____1_37_PHA_733_4#11#2023_A_ 2B_1.OKA	2023-04-11 16:57:17	2-B	OTH	4K-573				35	360.158	335.953	47.8841	40.6136	357.862	58.0055	321.204	320.962	313.46	313.052	312.463	307.286	308.391	64.5345	48.2881	359.389	279.913	55.8178	293.689	292.173	349.921	43.4388	44.6307	46.5872	42.6134	283.495	311.782	297.566	294.085	281.493	350.056	133.586	43.316	359.088	313.21	317.825	47.7702	297.184	269.861	289.699	42.78
C:\Users\mmera\OneDrive\Bureaublad\Military Hospital Data\PHAGE\April 2023\4K-573____1_37_PHA_733_4#11#2023_A_ 2B_1.OKA	2023-04-11 16:57:17	2-B	OTH	4K-573				35.25	359.433	337.283	45.867	39.773	359.236	53.7083	324.017	324.743	313.224	312.616	312.939	307.286	309.678	65.2731	50.0975	359.193	279.199	57.8476	294.541	289.481	347.074	48.7053	44.564	44.6687	45.0104	284.657	312.558	299.685	292.824	281.428	351.99	141.022	46.2183	359.925	315.633	317.728	50.9283	298.958	272.221	288.607	47.1992
C:\Users\mmera\OneDrive\Bureaublad\Military Hospital Data\PHAGE\April 2023\4K-573____1_37_PHA_733_4#11#2023_A_ 2B_1.OKA	2023-04-11 16:57:17	2-B	OTH	4K-573				35.5	358.38	336.651	45.6749	43.2969	359.759	54.171	323.223	323.383	316.861	315.367	309.537	308.215	308.028	66.7503	48.7728	359.291	278.615	57.3565	294.246	290.445	350.45	46.8959	43.2641	45.7559	42.3543	285.69	310.844	301.451	291.951	279.071	351.302	148.648	41.7834	360.054	314.987	319.87	49.3493	296.345	270.746	290.428	44.1447
C:\Users\mmera\OneDrive\Bureaublad\Military Hospital Data\PHAGE\April 2023\4K-573____1_37_PHA_733_4#11#2023_A_ 2B_1.OKA	2023-04-11 16:57:17	2-B	OTH	4K-573				35.75	357.36	335.288	46.3153	41.6158	359.105	53.6752	320.873	322.355	313.797	309.698	309.741	308.679	303.804	68.067	49.7744	361.476	281.048	54.7047	293.721	288.185	348.762	46.0882	47.7304	44.1572	41.0911	282.655	312.719	300.199	293.212	278.842	350.744	151.179	46.1857	359.603	312.79	318.085	45.8366	299.668	272.811	290.494	45.542
C:\Users\mmera\OneDrive\Bureaublad\Military Hospital Data\PHAGE\April 2023\4K-573____1_37_PHA_733_4#11#2023_A_ 2B_1.OKA	2023-04-11 16:57:17	2-B	OTH	4K-573				36	359.269	335.022	47.4039	40.0316	356.815	56.5511	322.098	322.454	316.524	312.683	310.524	310.403	304.827	65.8511	48.6435	361.313	280.107	55.8833	297.294	289.814	347.007	47.1867	43.8308	44.6048	42.743	280.169	310.812	299.557	289.17	278.973	349.334	156.432	42.4356	361.504	316.957	318.215	49.2526	296.312	269.107	290.03	47.1992
C:\Users\mmera\OneDrive\Bureaublad\Military Hospital Data\PHAGE\April 2023\4K-573____1_37_PHA_733_4#11#2023_A_ 2B_1.OKA	2023-04-11 16:57:17	2-B	OTH	4K-573				36.25	359.993	337.516	48.2043	44.0081	357.895	53.7744	324.844	325.273	317.232	311.308	310.456	312.26	309.216	65.0804	48.9666	360.66	276.832	54.7047	297.851	292.506	348.563	50.3854	42.4642	46.0117	42.2248	284.98	311.846	300.873	291.498	278.711	353.204	163.141	42.1421	359.603	317.442	319.935	47.6735	295.893	270.189	290.13	45.8345
C:\Users\mmera\OneDrive\Bureaublad\Military Hospital Data\PHAGE\April 2023\4K-573____1_37_PHA_733_4#11#2023_A_ 2B_1.OKA	2023-04-11 16:57:17	2-B	OTH	4K-573				36.5	359.104	334.057	47.2118	43.2322	360.74	56.6172	326.399	325.207	314.1	314.696	310.388	311.995	305.256	68.8378	46.5432	360.106	282.053	53.5589	294.148	287.122	351.51	46.7667	43.6641	47.0348	43.7471	283.043	313.269	300.135	294.409	281.755	352.22	168.488	44.4574	359.925	319.671	319.156	47.8346	296.7	266.78	289.335	44.8921
C:\Users\mmera\OneDrive\Bureaublad\Military Hospital Data\PHAGE\April 2023\4K-573____1_37_PHA_733_4#11#2023_A_ 2B_1.OKA	2023-04-11 16:57:17	2-B	OTH	4K-573				36.75	360.158	334.29	49.2289	45.7862	359.17	54.8983	325.738	325.638	317.131	312.18	307.837	312.824	305.883	67.4569	49.9683	360.53	278.615	56.5708	297.524	292.007	350.417	48.1237	44.4307	44.6687	43.0345	282.235	311.652	299.942	291.304	283.195	350.023	174.754	45.6639	360.634	319.057	321.557	47.9313	297.022	269.599	288.508	43.6248
C:\Users\mmera\OneDrive\Bureaublad\Military Hospital Data\PHAGE\April 2023\4K-573____1_37_PHA_733_4#11#2023_A_ 2B_1.OKA	2023-04-11 16:57:17	2-B	OTH	4K-573				37	359.565	336.02	49.389	40.161	358.32	55.328	325.804	326.003	312.147	309.295	308.313	311.066	302.88	68.9662	49.4836	360.791	285.199	55.0321	290.903	287.488	350.086	47.9298	45.1307	44.4449	43.6176	284.205	312.719	297.052	296.026	280.021	349.236	186.43	45.2074	360.248	316.117	321.687	49.8326	300.185	268.157	288.011	45.0221
C:\Users\mmera\OneDrive\Bureaublad\Military Hospital Data\PHAGE\April 2023\4K-573____1_37_PHA_733_4#11#2023_A_ 2B_1.OKA	2023-04-11 16:57:17	2-B	OTH	4K-573				37.25	358.38	335.787	46.4754	40.2903	361.329	55.0635	323.156	324.577	314.201	310.469	306.272	311.033	304.266	67.2963	48.6435	360.856	286.658	53.297	291.132	286.59	350.517	45.5712	43.5308	43.7735	43.6823	283.301	312.428	297.919	295.347	277.991	352.318	190.006	44.1313	359.764	316.537	318.994	49.736	297.797	264.879	289.567	44.7296
C:\Users\mmera\OneDrive\Bureaublad\Military Hospital Data\PHAGE\April 2023\4K-573____1_37_PHA_733_4#11#2023_A_ 2B_1.OKA	2023-04-11 16:57:17	2-B	OTH	4K-573				37.5	358.841	332.76	46.5394	40.1286	359.497	50.5018	323.818	323.748	314.403	310	305.014	312.956	302.352	65.9154	50.0329	363.596	284.291	53.2316	292.345	289.116	348.298	46.7667	44.1307	43.2939	40.6052	283.559	311.749	298.112	290.819	279.988	348.646	201.271	40.8703	359.99	317.797	319.675	48.6725	296.829	264.519	285.694	46.8743
C:\Users\mmera\OneDrive\Bureaublad\Military Hospital Data\PHAGE\April 2023\4K-573____1_37_PHA_733_4#11#2023_A_ 2B_1.OKA	2023-04-11 16:57:17	2-B	OTH	4K-573				37.75	359.598	331.729	47.724	38.0596	358.614	52.3199	326.631	324.809	317.198	313.421	310.082	313.155	305.784	66.1402	49.6775	359.16	283.804	51.3982	294.312	287.222	348.596	42.4372	41.8309	41.5353	39.4715	284.108	314.012	298.272	294.053	281.755	347.957	205.005	43.0226	361.73	318.443	318.929	48.0602	297.087	264.879	285.926	45.2171
C:\Users\mmera\OneDrive\Bureaublad\Military Hospital Data\PHAGE\April 2023\4K-573____1_37_PHA_733_4#11#2023_A_ 2B_1.OKA	2023-04-11 16:57:17	2-B	OTH	4K-573				38	358.117	334.556	45.3868	38.6738	360.609	53.3777	326.333	324.842	316.255	311.576	307.054	313.255	304.365	70.9573	46.8017	360.334	283.026	50.4816	294.738	288.285	348.961	43.9234	41.8642	39.4889	37.5605	282.784	311.814	297.983	291.951	280.184	350.843	211.681	43.4465	358.862	315.827	319.383	46.3522	296.474	261.077	286.952	42.0001
C:\Users\mmera\OneDrive\Bureaublad\Military Hospital Data\PHAGE\April 2023\4K-573____1_37_PHA_733_4#11#2023_A_ 2B_1.OKA	2023-04-11 16:57:17	2-B	OTH	4K-573				38.25	359.433	333.093	42.089	44.0728	357.895	50.9646	322.395	320.829	313.056	313.958	307.599	316.637	304.629	64.7271	48.3204	361.15	282.41	50.056	294.639	289.648	347.967	44.2465	41.4643	41.2155	42.743	284.689	314.659	298.529	293.503	280.282	353.597	215.194	42.566	362.439	319.122	319.935	45.2243	294.118	260.749	288.309	40.7003
C:\Users\mmera\OneDrive\Bureaublad\Military Hospital Data\PHAGE\April 2023\4K-573____1_37_PHA_733_4#11#2023_A_ 2B_1.OKA	2023-04-11 16:57:17	2-B	OTH	4K-573				38.5	359.697	334.323	45.7069	40.8399	359.039	52.6835	325.01	322.156	314.235	310.972	304.333	313.885	300.306	70.4114	47.2541	361.182	276.021	55.7196	294.967	287.687	349.954	44.3112	41.1643	42.8142	44.3625	285.723	313.948	297.405	290.722	279.595	351.4	226.269	42.0443	360.312	317.248	319.707	47.7057	295.377	254.784	283.675	48.889
C:\Users\mmera\OneDrive\Bureaublad\Military Hospital Data\PHAGE\April 2023\4K-573____1_37_PHA_733_4#11#2023_A_ 2B_1.OKA	2023-04-11 16:57:17	2-B	OTH	4K-573				38.75	359.631	335.787	48.5885	44.9457	358.745	55.2619	326.267	322.753	316.019	312.18	307.395	315.609	304.992	71.6638	48.4819	363.628	272.875	55.916	297.622	290.113	350.219	47.4452	45.5306	44.7007	46.2088	284.722	312.04	301.13	292.986	281.035	354.712	231.173	44.2943	360.892	322.546	323.277	48.5436	296.7	255.899	286.323	45.2496
C:\Users\mmera\OneDrive\Bureaublad\Military Hospital Data\PHAGE\April 2023\4K-573____1_37_PHA_733_4#11#2023_A_ 2B_1.OKA	2023-04-11 16:57:17	2-B	OTH	4K-573				39	358.676	337.583	49.7411	44.784	360.609	56.2866	324.778	321.46	314.201	311.509	308.075	317.432	304.926	68.5487	49.0636	359.519	274.14	52.8387	298.31	289.714	350.053	47.3806	45.8973	49.3689	42.5163	285.174	312.913	301.997	291.078	279.693	354.22	236.11	46.6096	363.341	323.224	323.796	50.6705	295.925	255.931	286.787	44.5347
C:\Users\mmera\OneDrive\Bureaublad\Military Hospital Data\PHAGE\April 2023\4K-573____1_37_PHA_733_4#11#2023_A_ 2B_1.OKA	2023-04-11 16:57:17	2-B	OTH	4K-573				39.25	358.841	338.514	47.66	44.5577	359.138	54.5346	327.094	321.824	316.491	312.683	305.558	316.67	304.002	69.0947	52.6502	362.063	266.389	55.9488	294.869	290.046	351.477	47.219	44.3641	44.8286	41.5445	282.913	315.855	299.364	290.172	279.464	355.105	241.9	47.7509	360.376	322.158	323.114	47.3512	300.346	255.899	289.534	45.6395
C:\Users\mmera\OneDrive\Bureaublad\Military Hospital Data\PHAGE\April 2023\4K-573____1_37_PHA_733_4#11#2023_A_ 2B_1.OKA	2023-04-11 16:57:17	2-B	OTH	4K-573				39.5	359.796	335.321	45.5469	39.967	360.184	51.0968	325.704	324.345	318.612	315.904	305.898	318.195	304.497	67.7459	46.3493	361.476	262.465	54.0173	299.687	292.306	353.066	47.4452	41.8309	42.9741	42.5487	284.237	314.174	301.066	293.827	280.642	351.138	245.856	43.2834	360.441	321.997	322.044	46.8678	295.635	253.637	289.468	41.2527
C:\Users\mmera\OneDrive\Bureaublad\Military Hospital Data\PHAGE\April 2023\4K-573____1_37_PHA_733_4#11#2023_A_ 2B_1.OKA	2023-04-11 16:57:17	2-B	OTH	4K-573				39.75	359.927	337.55	45.1306	42.133	359.694	53.3446	325.043	320.995	314.066	313.992	308.449	315.211	303.54	68.6451	48.0296	361.345	268.011	53.3952	295	288.451	347.438	44.4081	43.9307	44.0293	39.2448	283.85	315.241	297.791	290.754	278.842	350.187	246.869	42.0769	360.892	320.995	323.017	44.7731	294.925	254.391	284.9	44.4047
C:\Users\mmera\OneDrive\Bureaublad\Military Hospital Data\PHAGE\April 2023\4K-573____1_37_PHA_733_4#11#2023_A_ 2B_1.OKA	2023-04-11 16:57:17	2-B	OTH	4K-573				40	362.956	335.487	49.5811	41.0985	359.17	54.7991	326.929	322.653	314.706	312.683	306.068	316.902	304.101	72.4025	48.9989	362.291	266.324	54.4428	295.491	290.545	350.55	46.4759	46.7305	44.2531	41.8685	284.819	314.562	296.892	292.824	281.231	353.368	254.653	44.8813	363.083	320.866	324.672	48.0924	296.538	256.292	290.03	46.0944
C:\Users\mmera\OneDrive\Bureaublad\Military Hospital Data\PHAGE\April 2023\4K-573____1_37_PHA_733_4#11#2023_A_ 2B_1.OKA	2023-04-11 16:57:17	2-B	OTH	4K-573				40.25	358.314	336.851	47.0197	40.8399	360.151	53.7413	327.491	323.781	314.033	314.159	307.565	319.322	303.342	71.2785	47.5772	360.53	268.886	55.294	295.164	287.62	349.722	45.9913	42.6642	45.5001	40.2165	286.691	314.336	297.759	291.336	280.642	351.302	255.381	44.2617	360.956	323.806	327.527	49.5426	297.506	254.358	287.879	44.8596
C:\Users\mmera\OneDrive\Bureaublad\Military Hospital Data\PHAGE\April 2023\4K-573____1_37_PHA_733_4#11#2023_A_ 2B_1.OKA	2023-04-11 16:57:17	2-B	OTH	4K-573				40.5	359.104	338.215	46.6675	43.6525	360.413	53.4438	328.65	320.697	316.996	316.004	305.252	319.09	303.375	68.4845	48.8697	361.476	264.606	51.6274	295.852	291.708	350.318	47.9621	44.564	43.3578	43.7147	287.918	315.209	300.327	293.503	279.497	351.892	257.374	43.6095	360.119	324.517	323.893	49.4782	298.281	254.358	289.335	48.0441
C:\Users\mmera\OneDrive\Bureaublad\Military Hospital Data\PHAGE\April 2023\4K-573____1_37_PHA_733_4#11#2023_A_ 2B_1.OKA	2023-04-11 16:57:17	2-B	OTH	4K-573				40.75	360.092	335.887	44.6824	42.8443	358.353	53.4108	325.44	323.184	318.915	318.956	305.728	318.825	306.048	68.6451	47.0925	362.128	264.8	54.5411	300.539	290.246	351.742	47.5098	44.0974	44.7647	41.2206	287.402	316.147	301.676	292.63	282.442	352.679	262.5	41.4247	362.793	324.807	322.822	49.6393	295.925	259.078	290.063	44.9246
C:\Users\mmera\OneDrive\Bureaublad\Military Hospital Data\PHAGE\April 2023\4K-573____1_37_PHA_733_4#11#2023_A_ 2B_1.OKA	2023-04-11 16:57:17	2-B	OTH	4K-573				41	361.376	337.982	47.4679	43.7818	358.876	55.1958	325.473	321.493	318.276	316.038	303.823	319.19	304.728	68.1955	50.356	359.421	269.178	54.9339	298.966	290.213	349.424	44.2465	42.1309	47.6743	42.7106	288.5	313.366	303.378	294.118	281.199	352.843	263.386	44.1639	360.022	324.484	323.017	50.5416	295.99	256.915	291.288	46.4519
C:\Users\mmera\OneDrive\Bureaublad\Military Hospital Data\PHAGE\April 2023\4K-573____1_37_PHA_733_4#11#2023_A_ 2B_1.OKA	2023-04-11 16:57:17	2-B	OTH	4K-573				41.25	359.071	338.714	45.9311	39.8053	359.596	55.2949	327.591	320.166	317.467	314.663	305.49	316.438	304.365	67.3284	47.7065	362.193	268.205	53.5262	298.834	289.747	349.987	45.7328	42.6975	43.6136	43.7795	287.208	316.47	301.901	293.05	281.231	352.417	263.07	38.7833	362.084	323.967	324.737	45.611	295.732	257.341	290.328	45.412
C:\Users\mmera\OneDrive\Bureaublad\Military Hospital Data\PHAGE\April 2023\4K-573____1_37_PHA_733_4#11#2023_A_ 2B_1.OKA	2023-04-11 16:57:17	2-B	OTH	4K-573				41.5	360.948	338.381	49.6771	41.4865	360.773	56.5841	325.307	322.454	317.838	317.346	305.048	317.565	303.705	67.0394	50.7438	362.259	270.086	51.0054	298.998	291.774	352.569	46.1851	42.2642	44.9885	43.1641	288.08	317.44	301.58	296.64	283.719	352.744	262.5	49.7401	360.248	324.064	324.769	47.6735	293.57	257.57	290.494	46.1919
C:\Users\mmera\OneDrive\Bureaublad\Military Hospital Data\PHAGE\April 2023\4K-573____1_37_PHA_733_4#11#2023_A_ 2B_1.OKA	2023-04-11 16:57:17	2-B	OTH	4K-573				41.75	359.137	337.051	46.3473	43.3939	359.825	54.4355	326.929	323.151	318.814	310.872	304.469	318.792	301.857	67.7138	50.7438	363.27	268.789	51.6601	300.834	291.907	350.119	47.2836	45.6973	44.5089	45.0104	287.789	315.694	298.433	290.819	279.857	352.974	264.968	40.6421	361.601	325.486	324.315	51.6373	296.409	258.193	290.924	44.5347
C:\Users\mmera\OneDrive\Bureaublad\Military Hospital Data\PHAGE\April 2023\4K-573____1_37_PHA_733_4#11#2023_A_ 2B_1.OKA	2023-04-11 16:57:17	2-B	OTH	4K-573				42	360.257	337.416	47.9162	45.3013	360.119	58.9641	326.168	324.245	319.353	313.119	305.558	316.67	298.92	71.5675	48.6758	363.889	270.637	56.4071	294.869	288.717	352.9	47.8006	48.5971	47.2587	44.816	289.049	314.562	300.584	295.573	278.875	355.663	265.253	45.3378	363.019	323.451	324.575	47.4479	300.959	257.865	291.454	45.542
C:\Users\mmera\OneDrive\Bureaublad\Military Hospital Data\PHAGE\April 2023\4K-573____1_37_PHA_733_4#11#2023_A_ 2B_1.OKA	2023-04-11 16:57:17	2-B	OTH	4K-573				42.25	360.553	338.514	42.9855	37.8009	358.156	54.6008	325.539	323.051	316.794	311.543	304.98	317.731	301.197	68.902	49.8714	362.748	265.87	50.8417	297.917	291.143	348.828	48.6406	41.0643	44.9885	41.8685	286.562	312.105	301.13	290.69	283.981	351.531	264.209	44.0987	360.892	325.389	323.342	48.8014	297.926	257.767	289.931	44.3722
C:\Users\mmera\OneDrive\Bureaublad\Military Hospital Data\PHAGE\April 2023\4K-573____1_37_PHA_733_4#11#2023_A_ 2B_1.OKA	2023-04-11 16:57:17	2-B	OTH	4K-573				42.5	360.059	339.412	46.1872	43.2969	359.89	57.3775	325.175	322.753	317.872	309.932	304.401	317.996	300.042	69.4801	51.7778	360.334	266.778	55.7851	295.885	287.82	350.285	47.1221	46.6305	46.0756	44.0386	287.628	313.366	297.662	292.307	279.497	354.187	268.228	44.5552	360.248	323.741	325.483	48.2858	299.152	257.341	288.541	43.4298
C:\Users\mmera\OneDrive\Bureaublad\Military Hospital Data\PHAGE\April 2023\4K-573____1_37_PHA_733_4#11#2023_A_ 2B_1.OKA	2023-04-11 16:57:17	2-B	OTH	4K-573				42.75	360.783	341.175	47.0517	43.5555	361.362	55.923	326.234	321.592	315.447	311.509	302.259	315.94	303.309	73.8155	49.9683	362.813	268.919	54.0827	298.703	289.648	351.311	51.29	42.4642	44.8926	42.5487	288.048	315.759	299.589	289.461	277.435	353.794	269.905	46.6096	361.472	325.712	324.477	48.5114	296.861	259.832	288.177	48.3366
C:\Users\mmera\OneDrive\Bureaublad\Military Hospital Data\PHAGE\April 2023\4K-573____1_37_PHA_733_4#11#2023_A_ 2B_1.OKA	2023-04-11 16:57:17	2-B	OTH	4K-573				43	361.606	335.521	43.978	41.6481	358.222	50.6671	327.061	320.365	315.346	310.469	306.68	313.885	302.847	63.7958	43.7321	363.204	264.573	49.2703	299.556	290.113	351.245	43.8265	42.5309	44.5089	40.6376	290.76	316.922	299.332	292.759	281.657	351.171	270.316	42.8595	362.406	327.262	322.822	45.0309	296.312	257.57	290.097	45.672
C:\Users\mmera\OneDrive\Bureaublad\Military Hospital Data\PHAGE\April 2023\4K-573____1_37_PHA_733_4#11#2023_A_ 2B_1.OKA	2023-04-11 16:57:17	2-B	OTH	4K-573				43.25	356.932	337.782	47.1157	38.9648	359.988	50.039	324.315	322.488	315.514	309.563	302.973	317.167	303.045	67.1036	48.0619	365.063	265.643	52.3149	296.475	288.152	351.245	49.2222	42.3309	44.2531	40.508	289.016	314.11	299.685	290.754	279.268	351.466	272.721	43.8704	360.956	325.26	323.926	47.8024	297.797	259.963	288.971	44.4047
C:\Users\mmera\OneDrive\Bureaublad\Military Hospital Data\PHAGE\April 2023\4K-573____1_37_PHA_733_4#11#2023_A_ 2B_1.OKA	2023-04-11 16:57:17	2-B	OTH	4K-573				43.5	359.763	341.408	50.8297	43.9112	361.591	57.8072	327.856	322.919	316.625	313.153	304.98	319.355	301.032	74.1687	54.2981	362.096	264.476	57.8803	297.327	289.581	353.066	50.1915	44.964	48.6655	44.4921	291.18	316.05	299.204	290.592	280.904	352.81	277.024	49.6423	362.245	323.741	323.439	51.2828	301.443	263.47	291.255	47.2317
C:\Users\mmera\OneDrive\Bureaublad\Military Hospital Data\PHAGE\April 2023\4K-573____1_37_PHA_733_4#11#2023_A_ 2B_1.OKA	2023-04-11 16:57:17	2-B	OTH	4K-573				43.75	361.376	340.61	47.4999	42.4887	360.969	51.6918	322.991	322.985	314.134	308.524	303.687	316.703	299.613	72.4988	48.4819	362.161	259.417	50.7435	298.343	288.418	349.557	48.0591	43.8308	42.8782	40.0222	289.856	314.53	298.529	292.015	277.173	354.253	277.784	45.5661	361.182	324.84	323.017	50.1871	301.346	262.585	287.581	43.9498
C:\Users\mmera\OneDrive\Bureaublad\Military Hospital Data\PHAGE\April 2023\4K-573____1_37_PHA_733_4#11#2023_A_ 2B_1.OKA	2023-04-11 16:57:17	2-B	OTH	4K-573				44	359.993	342.306	52.7828	47.338	362.212	55.8899	329.047	323.25	320.397	309.832	306.238	317.333	303.276	72.852	54.2981	364.737	261.914	60.9904	300.211	288.185	353.43	51.1285	49.0637	48.9853	45.7877	291.503	311.62	302.897	292.307	283.326	354.974	276.93	47.5553	362.181	325.098	324.51	49.8971	299.83	265.272	292.712	50.1563
C:\Users\mmera\OneDrive\Bureaublad\Military Hospital Data\PHAGE\April 2023\4K-573____1_37_PHA_733_4#11#2023_A_ 2B_1.OKA	2023-04-11 16:57:17	2-B	OTH	4K-573				44.25	360.553	339.412	45.1306	40.3226	359.465	53.6421	327.326	323.648	317.568	312.079	303.347	318.162	302.616	71.15	46.6078	364.15	256.92	52.0857	297.95	290.213	352.205	47.5098	41.8642	43.4857	44.5893	287.596	315.532	299.139	291.854	280.806	353.499	276.93	41.6856	363.792	325.324	323.601	47.1579	296.667	265.108	288.442	42.325
C:\Users\mmera\OneDrive\Bureaublad\Military Hospital Data\PHAGE\April 2023\4K-573____1_37_PHA_733_4#11#2023_A_ 2B_1.OKA	2023-04-11 16:57:17	2-B	OTH	4K-573				44.5	358.775	339.445	46.3153	43.0383	362.572	51.791	327.161	321.559	318.612	310.167	302.633	316.968	302.88	69.8012	47.2541	363.824	255.525	50.5143	297.786	290.013	350.55	46.2497	45.164	43.3898	41.0263	291.729	313.366	298.305	293.18	278.45	352.482	275.695	39.6964	363.341	324.807	324.542	47.2223	298.571	267.501	288.607	46.2244
C:\Users\mmera\OneDrive\Bureaublad\Military Hospital Data\PHAGE\April 2023\4K-573____1_37_PHA_733_4#11#2023_A_ 2B_1.OKA	2023-04-11 16:57:17	2-B	OTH	4K-573				44.75	359.269	341.774	50.6376	46.3035	362.31	59.8897	328.617	325.008	318.276	309.228	305.524	319.355	303.441	73.5586	50.5822	362.943	259.773	56.2434	295.491	292.24	352.503	52.6793	47.7971	45.3082	45.7877	293.279	316.922	300.36	292.307	280.053	354.548	278.385	47.8488	362.342	327.812	322.952	49.1559	300.152	268.714	290.957	48.564
C:\Users\mmera\OneDrive\Bureaublad\Military Hospital Data\PHAGE\April 2023\4K-573____1_37_PHA_733_4#11#2023_A_ 2B_1.OKA	2023-04-11 16:57:17	2-B	OTH	4K-573				45	359.664	340.842	49.6771	47.0148	361.264	57.6089	328.981	322.852	316.861	310.637	304.197	317.134	301.527	70.8288	48.7404	364.15	257.568	58.9934	298.441	289.282	352.205	51.387	46.7305	50.2003	44.9132	293.053	314.465	300.616	294.506	279.562	353.204	284.429	46.8705	362.471	326.1	323.926	52.3785	299.797	266.682	290.196	44.7946
C:\Users\mmera\OneDrive\Bureaublad\Military Hospital Data\PHAGE\April 2023\4K-573____1_37_PHA_733_4#11#2023_A_ 2B_1.OKA	2023-04-11 16:57:17	2-B	OTH	4K-573				45.25	360.882	338.68	47.692	42.9089	361.918	52.981	327.458	320.299	316.693	311.476	298.585	316.172	301.593	69.5122	45.5415	363.498	255.817	50.678	297.065	289.481	349.888	46.1528	42.1976	42.9421	40.8319	290.598	313.237	298.594	290.722	279.399	353.499	281.929	42.403	364.114	323.644	323.828	48.7692	295.828	266.288	288.077	44.9571
C:\Users\mmera\OneDrive\Bureaublad\Military Hospital Data\PHAGE\April 2023\4K-573____1_37_PHA_733_4#11#2023_A_ 2B_1.OKA	2023-04-11 16:57:17	2-B	OTH	4K-573				45.5	359.796	340.31	41.0004	39.4497	359.236	52.6174	325.605	324.212	315.279	308.691	302.361	317.764	303.969	66.3329	47.1248	363.922	255.882	51.922	301.063	291.01	349.755	45.5712	44.0641	44.7327	37.1394	291.858	315.435	299.621	293.406	278.417	353.171	284.081	40.6095	362.277	325.873	321.849	47.3512	296.248	268.353	289.236	43.6573
C:\Users\mmera\OneDrive\Bureaublad\Military Hospital Data\PHAGE\April 2023\4K-573____1_37_PHA_733_4#11#2023_A_ 2B_1.OKA	2023-04-11 16:57:17	2-B	OTH	4K-573				45.75	359.829	340.743	45.2267	42.1007	361.329	48.7829	326.929	321.227	318.006	306.678	303.857	318.46	303.408	69.9618	47.3187	363.889	254.228	54.2464	299.425	289.083	350.748	46.4759	43.1308	43.166	44.2654	292.374	313.172	299.011	295.735	279.333	353.827	286.612	43.2834	361.408	324.775	319.87	47.5768	297.894	268.517	288.442	46.0944
C:\Users\mmera\OneDrive\Bureaublad\Military Hospital Data\PHAGE\April 2023\4K-573____1_37_PHA_733_4#11#2023_A_ 2B_1.OKA	2023-04-11 16:57:17	2-B	OTH	4K-573				46	358.479	338.647	47.3719	37.9626	362.147	53.9066	325.208	321.128	317.164	307.987	304.197	319.753	302.154	69.3195	50.5176	363.694	258.379	53.0679	296.966	287.089	350.848	46.1528	41.7976	44.413	42.4839	293.537	317.763	298.015	290.399	280.74	354.843	290.22	43.74	362.632	323.838	323.828	47.4157	296.732	267.337	289.07	44.7621
C:\Users\mmera\OneDrive\Bureaublad\Military Hospital Data\PHAGE\April 2023\4K-573____1_37_PHA_733_4#11#2023_A_ 2B_1.OKA	2023-04-11 16:57:17	2-B	OTH	4K-573				46.25	360.651	338.647	49.453	48.5019	361.264	58.2039	328.914	321.725	313.527	309.765	301.408	321.61	303.012	75.7423	53.1026	362.813	259.676	58.4041	295.983	289.814	350.947	47.3806	47.1305	47.1308	43.6176	294.829	316.405	298.433	295.282	279.137	354.056	294.397	48.5662	361.826	326.326	325.061	50.5416	297.926	271.205	291.156	45.3795
C:\Users\mmera\OneDrive\Bureaublad\Military Hospital Data\PHAGE\April 2023\4K-573____1_37_PHA_733_4#11#2023_A_ 2B_1.OKA	2023-04-11 16:57:17	2-B	OTH	4K-573				46.5	358.216	339.346	47.3078	40.064	359.399	56.8816	327.822	321.493	318.107	309.798	306.714	316.968	302.022	71.2142	46.834	362.911	257.049	52.6423	298.113	290.744	351.775	48.0914	42.9308	43.7735	43.5528	293.053	313.043	299.268	293.245	281.068	352.58	294.587	43.8052	364.469	325.97	321.46	47.8346	298.023	266.387	290.99	43.4623
C:\Users\mmera\OneDrive\Bureaublad\Military Hospital Data\PHAGE\April 2023\4K-573____1_37_PHA_733_4#11#2023_A_ 2B_1.OKA	2023-04-11 16:57:17	2-B	OTH	4K-573				46.75	359.96	340.277	44.9065	43.0706	358.353	56.0883	328.385	321.36	315.312	309.496	304.265	318.891	305.982	63.3783	46.2524	361.704	252.444	56.3089	299.916	288.485	351.377	47.4129	46.0639	43.8054	40.0222	293.311	317.181	298.08	293.568	281.231	353.63	299.238	46.414	362.245	326.746	321.654	50.9928	296.99	270.385	289.534	44.7621
C:\Users\mmera\OneDrive\Bureaublad\Military Hospital Data\PHAGE\April 2023\4K-573____1_37_PHA_733_4#11#2023_A_ 2B_1.OKA	2023-04-11 16:57:17	2-B	OTH	4K-573				47	361.573	340.942	46.2512	47.1764	360.642	56.3858	327.094	320.995	319.252	310.972	306.034	318.56	307.995	66.9751	49.0959	365.226	252.93	57.9785	298.441	287.022	351.344	51.7424	47.9304	49.7846	45.3343	295.41	318.798	299.268	292.21	282.999	355.663	300.124	49.9032	362.664	330.138	322.757	52.4108	297.958	269.664	289.633	46.9393
C:\Users\mmera\OneDrive\Bureaublad\Military Hospital Data\PHAGE\April 2023\4K-573____1_37_PHA_733_4#11#2023_A_ 2B_1.OKA	2023-04-11 16:57:17	2-B	OTH	4K-573				47.25	359.631	339.479	46.0271	44.5577	360.969	56.3527	327.822	323.449	316.962	310.067	304.537	320.052	304.464	72.4025	50.7438	363.4	253.936	58.9606	297.818	289.315	353.397	47.1221	44.1307	49.0492	45.4962	293.149	318.41	302.543	293.568	281.788	353.531	303.004	51.1097	363.437	328.587	320.291	52.3463	301.733	270.516	292.712	47.6867
C:\Users\mmera\OneDrive\Bureaublad\Military Hospital Data\PHAGE\April 2023\4K-573____1_37_PHA_733_4#11#2023_A_ 2B_1.OKA	2023-04-11 16:57:17	2-B	OTH	4K-573				47.5	359.697	339.645	46.5714	43.8465	361.133	58.7989	327.789	322.289	319.522	311.241	304.503	320.914	305.025	69.0947	51.2608	363.367	254.844	56.1125	298.539	287.853	351.907	50.2884	47.1972	47.3546	43.0669	294.796	320.447	300.36	295.961	280.086	356.188	300.757	47.7183	364.597	326.746	320.421	53.4742	299.894	272.024	290.361	47.0368
C:\Users\mmera\OneDrive\Bureaublad\Military Hospital Data\PHAGE\April 2023\4K-573____1_37_PHA_733_4#11#2023_A_ 2B_1.OKA	2023-04-11 16:57:17	2-B	OTH	4K-573				47.75	360.487	341.375	49.549	43.0706	359.628	56.4188	327.955	320.199	314.942	308.356	305.388	316.968	306.246	69.6727	51.5516	362.683	251.244	52.6095	300.309	288.917	350.715	50.45	44.864	45.0524	46.4032	293.634	318.862	298.722	292.339	280.38	353.695	299.365	48.1096	361.408	326.326	322.044	47.8024	300.023	272.024	291.387	47.4592
C:\Users\mmera\OneDrive\Bureaublad\Military Hospital Data\PHAGE\April 2023\4K-573____1_37_PHA_733_4#11#2023_A_ 2B_1.OKA	2023-04-11 16:57:17	2-B	OTH	4K-573				48	360.158	341.175	50.9578	43.1029	360.577	59.0633	326.896	322.388	317.164	310.134	301.85	319.455	306.081	67.9065	51.8101	364.313	248.39	57.8476	299.851	287.521	353.198	50.3854	48.3971	48.5376	46.144	296.734	318.313	300.584	293.568	284.766	354.417	297.15	49.251	366.595	327.521	324.899	48.5114	300.475	272.778	292.016	45.4445
C:\Users\mmera\OneDrive\Bureaublad\Military Hospital Data\PHAGE\April 2023\4K-573____1_37_PHA_733_4#11#2023_A_ 2B_1.OKA	2023-04-11 16:57:17	2-B	OTH	4K-573				48.25	359.631	339.811	49.7732	43.2969	360.74	56.0552	330.337	321.426	315.548	309.396	303.653	319.753	306.312	69.1589	51.2285	364.346	254.357	57.5529	298.605	292.971	350.748	50.2238	49.3637	47.2587	46.4356	295.41	319.444	300.552	293.115	286.272	355.335	297.498	46.1857	365.274	327.909	322.206	52.2818	301.669	272.188	292.38	46.2894
C:\Users\mmera\OneDrive\Bureaublad\Military Hospital Data\PHAGE\April 2023\4K-573____1_37_PHA_733_4#11#2023_A_ 2B_1.OKA	2023-04-11 16:57:17	2-B	OTH	4K-573				48.5	358.347	339.844	49.9653	44.8164	360.74	58.5014	328.352	322.488	315.649	311.308	303.551	320.118	306.312	69.8012	50.5176	363.694	250.206	55.3595	298.736	287.321	354.523	50.2884	46.8639	49.0492	46.9862	296.12	318.151	302.447	293.309	278.777	355.04	297.086	48.4031	363.534	329.007	321.784	51.5406	299.733	270.713	288.938	46.2569
C:\Users\mmera\OneDrive\Bureaublad\Military Hospital Data\PHAGE\April 2023\4K-573____1_37_PHA_733_4#11#2023_A_ 2B_1.OKA	2023-04-11 16:57:17	2-B	OTH	4K-573				48.75	359.763	340.942	49.2609	42.3917	359.53	57.2122	328.716	321.924	315.683	311.106	304.333	315.609	305.289	67.0394	52.5856	364.672	251.536	54.6065	298.867	289.714	352.139	51.4839	48.997	49.1132	44.1358	298.413	318.313	298.144	293.147	279.791	356.22	295.726	48.3379	361.343	328.361	321.752	51.2828	300.636	271.893	291.917	47.8816
C:\Users\mmera\OneDrive\Bureaublad\Military Hospital Data\PHAGE\April 2023\4K-573____1_37_PHA_733_4#11#2023_A_ 2B_1.OKA	2023-04-11 16:57:17	2-B	OTH	4K-573				49	361.178	342.239	47.2438	46.1095	360.577	56.7494	328.981	321.095	316.087	313.253	303.109	319.753	308.49	66.1402	51.8101	364.476	252.768	55.9815	296.966	289.249	353.231	48.9637	46.9972	48.122	43.6176	299.543	321.029	300.713	293.697	281.722	354.876	294.049	47.9466	362.858	329.718	320.584	50.2194	300.023	272.385	293.837	46.7768
C:\Users\mmera\OneDrive\Bureaublad\Military Hospital Data\PHAGE\April 2023\4K-573____1_37_PHA_733_4#11#2023_A_ 2B_1.OKA	2023-04-11 16:57:17	2-B	OTH	4K-573				49.25	362.166	340.277	48.1403	46.7561	359.792	57.0138	327.723	323.051	316.457	315.568	301.918	316.404	306.543	70.861	51.8747	362.748	252.282	56.1125	296.999	289.847	352.338	50.1915	48.3304	50.3282	46.9214	298.51	320.253	300.584	297.546	281.788	354.777	294.745	49.2836	363.889	328.199	321.784	53.4742	301.54	274.974	290.527	47.3942
C:\Users\mmera\OneDrive\Bureaublad\Military Hospital Data\PHAGE\April 2023\4K-573____1_37_PHA_733_4#11#2023_A_ 2B_1.OKA	2023-04-11 16:57:17	2-B	OTH	4K-573				49.5	363.054	339.612	50.7657	42.9736	363.095	55.5263	328.153	321.758	312.989	312.012	302.429	318.759	305.223	73.4301	48.4819	365.063	253.093	55.8178	297.556	288.385	351.013	52.4532	47.8638	49.1132	45.6582	297.347	320.964	303.635	295.832	281.624	354.154	292.941	49.2836	364.34	327.521	322.757	49.9616	297.442	272.155	289.997	44.4697
C:\Users\mmera\OneDrive\Bureaublad\Military Hospital Data\PHAGE\April 2023\4K-573____1_37_PHA_733_4#11#2023_A_ 2B_1.OKA	2023-04-11 16:57:17	2-B	OTH	4K-573				49.75	360.224	337.816	48.5885	45.5923	359.17	54.6999	326.764	321.625	314.167	314.126	304.844	318.858	305.157	64.4702	52.3917	363.531	250.369	55.1958	297.392	287.82	352.338	52.1301	49.1637	45.4681	45.8525	302.804	320.156	300.745	291.627	281.951	355.827	291.39	46.6422	363.856	329.815	321.914	49.0592	298.603	272.778	293.042	46.3219
C:\Users\mmera\OneDrive\Bureaublad\Military Hospital Data\PHAGE\April 2023\4K-573____1_37_PHA_733_4#11#2023_A_ 2B_1.OKA	2023-04-11 16:57:17	2-B	OTH	4K-573				50	360.816	340.244	50.6697	45.7862	360.609	55.6255	330.37	320.73	316.053	312.448	306.136	321.08	307.368	64.9841	51.2931	364.705	251.601	54.7702	298.572	287.72	352.801	49.8684	47.9638	46.9709	49.6746	300.77	319.638	297.534	293.891	282.18	356.679	291.169	46.9357	362.213	328.781	323.439	50.6705	300.314	275.138	289.832	47.3617
C:\Users\mmera\OneDrive\Bureaublad\Military Hospital Data\PHAGE\April 2023\4K-573____1_37_PHA_733_4#11#2023_A_ 2B_1.OKA	2023-04-11 16:57:17	2-B	OTH	4K-573				50.25	361.968	340.244	46.6675	45.2366	359.923	59.1955	329.212	320.299	313.46	309.832	304.231	316.67	307.533	69.4801	50.453	363.498	251.179	55.5887	297.163	288.684	352.768	48.0591	45.6306	51.1275	43.3584	302.32	321.934	300.199	294.668	281.461	355.204	289.492	49.5119	361.891	328.232	323.569	49.1881	299.475	273.368	292.645	45.737
C:\Users\mmera\OneDrive\Bureaublad\Military Hospital Data\PHAGE\April 2023\4K-573____1_37_PHA_733_4#11#2023_A_ 2B_1.OKA	2023-04-11 16:57:17	2-B	OTH	4K-573				50.5	361.079	341.042	45.6109	43.4262	362.343	59.3608	327.227	319.636	313.763	311.878	303.687	316.637	303.672	66.4613	51.3577	362.878	249.558	53.0024	297.065	287.488	352.967	47.8006	47.4305	46.7151	46.2088	302.094	318.054	297.598	293.794	280.021	354.417	287.498	48.0444	361.214	328.393	322.238	49.6715	301.411	274.351	291.95	44.5022
C:\Users\mmera\OneDrive\Bureaublad\Military Hospital Data\PHAGE\April 2023\4K-573____1_37_PHA_733_4#11#2023_A_ 2B_1.OKA	2023-04-11 16:57:17	2-B	OTH	4K-573				50.75	360.717	338.148	49.7411	41.4865	360.119	54.0719	328.286	322.156	313.763	311.71	303.313	315.078	306.114	71.8565	52.3271	363.4	252.768	53.8536	296.409	287.155	353.43	48.2852	44.5974	44.413	43.5852	300.415	315.985	299.236	294.279	279.628	353.302	286.96	46.3487	362.632	328.684	320.713	47.8024	299.346	274.81	288.541	44.9246
C:\Users\mmera\OneDrive\Bureaublad\Military Hospital Data\PHAGE\April 2023\4K-573____1_37_PHA_733_4#11#2023_A_ 2B_1.OKA	2023-04-11 16:57:17	2-B	OTH	4K-573				51	361.211	339.712	48.5565	45.7862	361.002	54.5016	331.297	322.156	315.851	315.132	306.374	318.195	306.609	73.7834	51.6162	363.563	249.915	55.5887	296.016	288.983	353.298	50.5792	45.0307	47.0029	44.1358	301.06	321.287	300.135	293.503	280.642	355.663	286.169	46.0879	362.277	329.362	323.017	49.4137	300.991	273.302	290.56	46.5494
C:\Users\mmera\OneDrive\Bureaublad\Military Hospital Data\PHAGE\April 2023\4K-573____1_37_PHA_733_4#11#2023_A_ 2B_1.OKA	2023-04-11 16:57:17	2-B	OTH	4K-573				51.25	363.219	340.975	47.3398	46.5298	359.694	56.2205	330.536	320.034	315.952	313.589	301.272	318.659	304.761	72.4346	52.6179	364.052	254.552	55.3922	298.671	287.787	352.669	47.9945	48.8304	49.273	45.2047	303.708	320.673	299.814	293.665	281.133	354.417	288.669	46.3813	362.986	330.105	322.66	47.9958	302.153	277.17	291.421	49.2464
C:\Users\mmera\OneDrive\Bureaublad\Military Hospital Data\PHAGE\April 2023\4K-573____1_37_PHA_733_4#11#2023_A_ 2B_1.OKA	2023-04-11 16:57:17	2-B	OTH	4K-573				51.5	363.482	339.079	47.8201	44.0081	359.694	58.1708	328.716	323.582	315.784	310.939	304.163	318.261	305.421	76.0956	50.0975	364.639	252.412	55.7523	298.245	288.883	351.709	50.7731	45.7306	46.811	45.6258	301.674	323.518	300.584	294.926	283.13	354.941	288.764	45.0117	361.923	330.073	323.699	48.8336	297.926	274.908	291.123	46.9068
C:\Users\mmera\OneDrive\Bureaublad\Military Hospital Data\PHAGE\April 2023\4K-573____1_37_PHA_733_4#11#2023_A_ 2B_1.OKA	2023-04-11 16:57:17	2-B	OTH	4K-573				51.75	360.981	337.184	45.0026	38.6092	362.212	52.8819	324.248	318.575	313.595	313.69	302.769	316.968	306.213	73.8155	44.5722	363.367	248.326	52.0857	295.983	286.125	351.013	46.1528	42.3975	45.0844	43.1317	304.257	317.763	296.281	292.015	281.82	354.581	283.796	43.6747	360.795	328.232	322.076	45.611	300.733	273.696	287.846	42.8449
C:\Users\mmera\OneDrive\Bureaublad\Military Hospital Data\PHAGE\April 2023\4K-573____1_37_PHA_733_4#11#2023_A_ 2B_1.OKA	2023-04-11 16:57:17	2-B	OTH	4K-573				52	362.034	340.942	52.3986	45.463	361.46	57.4436	328.55	318.873	319.555	313.69	305.626	319.621	308.952	75.1643	53.8457	362.715	252.12	59.7791	299.425	291.243	353.562	47.4775	51.1968	49.241	47.3749	301.222	321.255	300.071	295.444	282.115	354.876	291.106	51.3054	362.922	329.911	323.634	52.8297	301.088	277.825	289.501	48.2066
C:\Users\mmera\OneDrive\Bureaublad\Military Hospital Data\PHAGE\April 2023\4K-573____1_37_PHA_733_4#11#2023_A_ 2B_1.OKA	2023-04-11 16:57:17	2-B	OTH	4K-573				52.25	363.087	339.911	48.3004	44.978	360.511	55.2619	328.286	320.365	317.265	313.119	302.735	318.029	309.546	73.1411	50.873	362.846	251.471	55.6541	299.162	289.315	350.715	54.0363	49.6636	46.6511	44.2654	303.999	320.123	296.859	294.247	282.541	354.581	287.752	48.6966	361.15	329.847	321.589	54.441	301.766	279.628	291.884	46.2894
C:\Users\mmera\OneDrive\Bureaublad\Military Hospital Data\PHAGE\April 2023\4K-573____1_37_PHA_733_4#11#2023_A_ 2B_1.OKA	2023-04-11 16:57:17	2-B	OTH	4K-573				52.5	360.257	340.809	46.8916	39.6114	358.909	55.8899	329.576	318.807	316.019	313.287	304.095	315.41	304.926	69.2552	47.448	364.411	251.341	55.8506	296.344	289.947	349.457	48.1237	42.2309	43.5177	44.2654	301.028	318.474	296.731	293.115	277.664	353.433	287.72	42.0443	361.955	328.102	322.693	45.9333	300.798	277.924	286.555	44.2097
C:\Users\mmera\OneDrive\Bureaublad\Military Hospital Data\PHAGE\April 2023\4K-573____1_37_PHA_733_4#11#2023_A_ 2B_1.OKA	2023-04-11 16:57:17	2-B	OTH	4K-573				52.75	361.771	341.108	50.8938	46.5621	360.708	55.7577	330.569	319.967	317.973	313.086	302.259	314.846	308.622	76.2562	52.4563	363.596	253.514	57.913	296.344	286.956	352.47	51.4516	47.7971	47.0668	49.869	304.871	321.707	297.47	297.481	282.18	355.466	290.346	43.8704	363.792	329.782	323.958	52.1207	300.798	279.431	291.719	47.4267
C:\Users\mmera\OneDrive\Bureaublad\Military Hospital Data\PHAGE\April 2023\4K-573____1_37_PHA_733_4#11#2023_A_ 2B_1.OKA	2023-04-11 16:57:17	2-B	OTH	4K-573				53	360.553	338.048	43.0815	44.8164	360.74	51.2291	327.889	319.337	313.191	310.335	302.633	317.034	304.629	74.2651	49.7744	362.943	250.433	51.4637	295.295	285.327	351.477	44.7635	44.0307	44.4449	42.4515	300.738	318.927	294.933	291.595	277.664	353.925	284.492	43.9356	363.051	327.295	322.498	48.7692	299.055	277.465	290.196	42.7475
C:\Users\mmera\OneDrive\Bureaublad\Military Hospital Data\PHAGE\April 2023\4K-573____1_37_PHA_733_4#11#2023_A_ 2B_1.OKA	2023-04-11 16:57:17	2-B	OTH	4K-573				53.25	359.664	338.714	48.1403	42.6503	362.441	55.1958	325.109	321.725	317.602	313.153	305.558	320.549	311.526	78.729	50.2591	364.444	255.46	52.6095	298.212	286.457	353.331	49.6422	47.8638	48.122	44.4921	306.291	318.054	298.144	293.115	278.81	356.515	287.941	48.7944	362.31	329.879	324.964	52.7008	300.411	278.841	290.726	45.412
C:\Users\mmera\OneDrive\Bureaublad\Military Hospital Data\PHAGE\April 2023\4K-573____1_37_PHA_733_4#11#2023_A_ 2B_1.OKA	2023-04-11 16:57:17	2-B	OTH	4K-573				53.5	358.907	338.281	47.596	46.3682	361.362	55.2949	328.881	318.906	316.794	312.012	302.837	319.521	308.16	78.5363	52.8441	362.683	251.244	55.425	295.655	286.192	353.562	51.29	47.3638	44.317	45.6582	303.773	319.153	297.694	295.282	280.151	354.253	292.941	47.3922	362.632	329.427	323.926	52.9586	300.927	277.366	290.03	46.6468
C:\Users\mmera\OneDrive\Bureaublad\Military Hospital Data\PHAGE\April 2023\4K-573____1_37_PHA_733_4#11#2023_A_ 2B_1.OKA	2023-04-11 16:57:17	2-B	OTH	4K-573				53.75	360.553	341.375	49.8692	42.812	360.38	53.6421	328.55	319.503	318.074	313.052	303.007	316.935	305.256	84.7986	52.0686	362.291	256.66	55.425	296.704	286.125	352.404	51.807	47.1305	42.4945	46.4032	301.803	320.867	297.759	293.633	278.548	354.154	289.555	48.0118	363.695	331.721	323.666	51.8951	301.572	278.809	290.792	44.0797
C:\Users\mmera\OneDrive\Bureaublad\Military Hospital Data\PHAGE\April 2023\4K-573____1_37_PHA_733_4#11#2023_A_ 2B_1.OKA	2023-04-11 16:57:17	2-B	OTH	4K-573				54	361.244	340.51	50.2534	49.3748	361.493	60.0219	327.491	321.891	319.959	314.73	302.429	316.57	309.018	88.3632	53.6519	363.27	255.655	53.9518	296.081	289.083	353	47.7683	48.5304	46.3634	42.3219	305.323	320.447	299.717	294.085	281.068	355.138	290.726	47.8162	363.083	331.721	324.185	48.737	301.637	279.169	292.612	47.2642
C:\Users\mmera\OneDrive\Bureaublad\Military Hospital Data\PHAGE\April 2023\4K-573____1_37_PHA_733_4#11#2023_A_ 2B_1.OKA	2023-04-11 16:57:17	2-B	OTH	4K-573				54.25	360.059	339.179	46.7315	42.0037	360.937	53.3116	329.047	319.205	317.265	313.857	305.252	316.239	307.896	88.1705	49.3221	364.118	252.25	53.1333	296.049	284.164	352.768	46.2497	44.1974	45.6919	43.0669	304.645	317.213	297.405	294.538	279.726	355.401	289.334	48.4683	362.922	331.656	323.244	49.8649	299.636	277.727	289.567	43.2999
C:\Users\mmera\OneDrive\Bureaublad\Military Hospital Data\PHAGE\April 2023\4K-573____1_37_PHA_733_4#11#2023_A_ 2B_1.OKA	2023-04-11 16:57:17	2-B	OTH	4K-573				54.5	362.231	334.988	44.5863	44.3314	360.119	54.171	328.65	319.536	316.491	311.811	303.007	316.106	308.16	91.5104	51.6485	362.193	255.103	55.5887	296.901	289.747	351.576	44.505	45.1973	44.0293	42.8402	304.225	317.634	295.703	295.088	280.479	356.614	289.682	46.6422	362.439	330.428	320.551	47.609	300.862	276.646	286.058	42.65
C:\Users\mmera\OneDrive\Bureaublad\Military Hospital Data\PHAGE\April 2023\4K-573____1_37_PHA_733_4#11#2023_A_ 2B_1.OKA	2023-04-11 16:57:17	2-B	OTH	4K-573				54.75	361.507	338.947	47.9162	41.1308	361.623	52.5182	328.054	318.143	316.019	313.79	305.218	317.532	308.325	98.126	45.1538	364.085	252.412	53.1333	295.36	285.726	351.278	45.7974	43.7641	44.317	43.4556	303.159	319.703	298.594	294.344	276.682	353.4	291.802	42.9573	363.276	333.142	324.38	46.7067	298.7	275.859	286.687	42.4875
C:\Users\mmera\OneDrive\Bureaublad\Military Hospital Data\PHAGE\April 2023\4K-573____1_37_PHA_733_4#11#2023_A_ 2B_1.OKA	2023-04-11 16:57:17	2-B	OTH	4K-573				55	362.297	339.578	45.867	41.5511	360.282	55.5924	327.69	316.751	316.962	312.75	305.32	316.968	307.368	97.9012	47.0602	363.074	257.665	55.1958	295.131	286.723	352.172	45.1189	41.6309	40.8638	42.6134	304.741	317.731	297.823	293.05	276.322	354.187	292.276	46.0226	363.953	330.364	319.935	50.1871	300.798	275.924	288.011	44.0473
C:\Users\mmera\OneDrive\Bureaublad\Military Hospital Data\PHAGE\April 2023\4K-573____1_37_PHA_733_4#11#2023_A_ 2B_1.OKA	2023-04-11 16:57:17	2-B	OTH	4K-573				55.25	360.158	339.911	46.3153	44.2021	360.806	53.0471	327.194	319.47	315.918	313.22	303.857	317.565	308.655	105.576	45.8647	363.596	253.871	53.919	295.59	289.216	351.808	47.3483	43.6308	42.3666	41.7389	305.646	316.47	295.125	291.692	275.602	352.974	291.359	44.2943	362.471	330.299	320.356	46.3844	298.023	277.006	286.158	43.5923
C:\Users\mmera\OneDrive\Bureaublad\Military Hospital Data\PHAGE\April 2023\4K-573____1_37_PHA_733_4#11#2023_A_ 2B_1.OKA	2023-04-11 16:57:17	2-B	OTH	4K-573				55.5	358.775	340.244	47.692	43.8142	361.362	48.6507	326.102	319.205	315.75	312.683	306.476	316.935	308.985	113.155	49.8067	361.965	255.525	51.5619	297.95	288.219	350.748	49.093	44.3641	46.0117	42.2895	306.001	317.504	297.309	291.045	277.468	353.99	291.707	44.0661	363.663	329.298	321.979	50.2194	296.764	279.923	290.428	46.0944
C:\Users\mmera\OneDrive\Bureaublad\Military Hospital Data\PHAGE\April 2023\4K-573____1_37_PHA_733_4#11#2023_A_ 2B_1.OKA	2023-04-11 16:57:17	2-B	OTH	4K-573				55.75	359.368	338.082	44.9065	44.5254	361.95	55.1297	325.671	317.845	317.164	312.952	303.041	317.863	308.919	118.743	50.6792	363.237	255.46	53.0679	295.819	283.168	351.51	47.1221	42.6309	47.0988	42.743	305.646	316.987	296.635	292.242	278.58	353.4	292.973	45.4683	364.082	331.204	321.33	45.6432	300.152	275.072	287.713	43.0074
C:\Users\mmera\OneDrive\Bureaublad\Military Hospital Data\PHAGE\April 2023\4K-573____1_37_PHA_733_4#11#2023_A_ 2B_1.OKA	2023-04-11 16:57:17	2-B	OTH	4K-573				56	361.474	336.485	50.1574	41.6804	361.231	54.9974	328.054	317.712	317.232	314.696	304.231	318.361	308.523	129.052	46.7048	363.4	255.817	53.1333	295.95	286.889	350.417	47.639	45.6639	44.381	43.9415	304.741	318.28	295.864	294.506	278.253	354.712	294.175	45.9248	362.439	330.913	319.675	46.9001	300.152	278.088	291.057	44.7946
C:\Users\mmera\OneDrive\Bureaublad\Military Hospital Data\PHAGE\April 2023\4K-573____1_37_PHA_733_4#11#2023_A_ 2B_1.OKA	2023-04-11 16:57:17	2-B	OTH	4K-573				56.25	362.297	337.45	46.3473	46.4652	363.161	55.4933	328.219	320.531	321.171	315.769	305.15	320.582	309.678	139.778	52.424	362.813	260.13	57.0291	298.998	288.451	352.635	49.0284	49.8303	47.4825	45.1399	304.192	320.285	298.947	293.924	281.035	356.647	294.017	47.164	364.372	333.303	322.271	51.1862	299.959	281.759	290.527	47.1992
C:\Users\mmera\OneDrive\Bureaublad\Military Hospital Data\PHAGE\April 2023\4K-573____1_37_PHA_733_4#11#2023_A_ 2B_1.OKA	2023-04-11 16:57:17	2-B	OTH	4K-573				56.5	360.816	339.312	45.1947	40.4843	361.493	52.5844	326.697	315.457	318.983	310.67	305.83	316.272	310.239	145.655	49.2251	364.313	256.79	53.1661	296.147	287.62	350.715	43.3096	44.3974	43.1979	40.4109	304.645	320.543	294.258	292.048	277.14	354.482	293.542	43.316	364.275	329.976	323.439	49.8649	299.765	277.727	285.463	42.8124
C:\Users\mmera\OneDrive\Bureaublad\Military Hospital Data\PHAGE\April 2023\4K-573____1_37_PHA_733_4#11#2023_A_ 2B_1.OKA	2023-04-11 16:57:17	2-B	OTH	4K-573				56.75	360.783	338.98	49.8052	42.3593	362.572	55.1297	329.411	319.006	320.7	312.952	304.707	317.731	307.962	160.171	49.8067	364.346	261.298	50.3506	294.606	287.255	352.172	46.8636	42.5309	43.5497	45.0428	304.063	316.793	298.658	293.665	279.661	355.335	292.276	44.0661	363.341	332.754	321.752	46.5778	299.83	277.039	289.203	44.9246
C:\Users\mmera\OneDrive\Bureaublad\Military Hospital Data\PHAGE\April 2023\4K-573____1_37_PHA_733_4#11#2023_A_ 2B_1.OKA	2023-04-11 16:57:17	2-B	OTH	4K-573				57	362.231	339.213	47.628	41.6158	363.226	55.5263	326.863	317.945	318.511	312.851	305.048	317.233	308.952	167.204	46.5109	363.4	260.649	48.6483	296.278	288.784	352.569	48.3822	44.6307	48.6975	45.3019	306.388	320.317	298.433	294.635	275.897	356.155	295.156	44.49	363.019	333.465	320.324	48.6081	300.314	279.267	289.037	44.5347
C:\Users\mmera\OneDrive\Bureaublad\Military Hospital Data\PHAGE\April 2023\4K-573____1_37_PHA_733_4#11#2023_A_ 2B_1.OKA	2023-04-11 16:57:17	2-B	OTH	4K-573				57.25	362.495	339.878	47.692	46.4005	360.675	55.6586	330.139	320.432	319.522	313.052	303.381	318.958	310.14	180.338	53.6196	364.574	260.26	55.3922	299.457	287.787	353.033	47.8975	45.564	49.4329	44.8808	304.871	320.705	298.658	293.438	281.428	357.335	293.985	47.164	363.663	332.981	324.51	48.6081	303.024	281.988	290.99	46.3544
C:\Users\mmera\OneDrive\Bureaublad\Military Hospital Data\PHAGE\April 2023\4K-573____1_37_PHA_733_4#11#2023_A_ 2B_1.OKA	2023-04-11 16:57:17	2-B	OTH	4K-573				57.5	361.178	340.144	49.1328	43.4909	361.296	59.0303	326.267	318.442	318.511	316.34	305.898	320.881	310.503	186.087	47.6095	365.161	260.26	55.6214	293.754	286.524	354.291	52.0655	45.9973	49.0172	43.4232	306.227	318.571	298.85	292.986	278.646	355.433	295.409	44.1639	362.986	334.208	322.238	49.4137	303.573	278.317	288.806	46.5818
C:\Users\mmera\OneDrive\Bureaublad\Military Hospital Data\PHAGE\April 2023\4K-573____1_37_PHA_733_4#11#2023_A_ 2B_1.OKA	2023-04-11 16:57:17	2-B	OTH	4K-573				57.75	361.014	339.678	48.3964	45.0103	362.899	53.9727	325.506	320.266	318.882	315.702	305.014	319.09	313.11	199.222	52.6179	361.052	257.633	52.2494	297.097	286.524	349.987	46.5728	44.6974	46.4273	43.8767	302.32	319.024	297.823	292.113	277.991	353.072	295.314	45.5661	361.569	332.754	323.114	51.0572	301.863	282.25	288.938	42.9424
C:\Users\mmera\OneDrive\Bureaublad\Military Hospital Data\PHAGE\April 2023\4K-573____1_37_PHA_733_4#11#2023_A_ 2B_1.OKA	2023-04-11 16:57:17	2-B	OTH	4K-573				58	359.73	338.481	46.8596	47.629	362.147	55.4272	329.047	318.342	318.579	316.709	305.218	320.184	308.985	208.085	51.3254	364.183	259.968	55.6541	298.966	287.255	354.854	48.0268	42.4309	48.6016	42.6782	305.323	322.516	299.461	293.471	278.94	355.663	296.422	46.3161	364.662	335.468	325.094	48.318	300.475	278.743	290.593	47.6867
C:\Users\mmera\OneDrive\Bureaublad\Military Hospital Data\PHAGE\April 2023\4K-573____1_37_PHA_733_4#11#2023_A_ 2B_1.OKA	2023-04-11 16:57:17	2-B	OTH	4K-573				58.25	362.034	339.146	51.342	45.7539	361.721	58.4683	327.293	321.592	319.724	315.199	306.068	318.427	311.427	214.38	50.8407	363.987	263.438	56.8327	298.376	288.185	353.894	48.8345	46.9972	46.3634	46.306	305.839	321.481	299.942	294.312	280.74	355.204	293.954	48.8271	366.982	334.079	323.634	51.8629	303.863	279.989	289.633	48.1416
C:\Users\mmera\OneDrive\Bureaublad\Military Hospital Data\PHAGE\April 2023\4K-573____1_37_PHA_733_4#11#2023_A_ 2B_1.OKA	2023-04-11 16:57:17	2-B	OTH	4K-573				58.5	362.594	340.809	45.3227	43.1676	363.062	50.8654	326.995	319.536	317.771	316.608	302.463	318.792	309.744	226.422	48.4173	364.639	262.66	54.5083	293.394	287.92	351.543	49.9007	43.6974	45.3082	46.7919	304.128	317.795	294.387	293.277	275.668	354.187	296.169	45.8922	365.886	332.884	322.011	47.1579	300.83	278.284	287.713	43.9173
C:\Users\mmera\OneDrive\Bureaublad\Military Hospital Data\PHAGE\April 2023\4K-573____1_37_PHA_733_4#11#2023_A_ 2B_1.OKA	2023-04-11 16:57:17	2-B	OTH	4K-573				58.75	361.771	340.576	41.0004	41.5511	360.053	54.3694	324.712	319.039	316.423	311.777	305.932	318.659	309.117	232.139	50.0975	363.172	257.698	49.3685	295.327	285.062	350.848	44.8604	43.9307	44.2211	37.7548	303.837	317.731	298.947	294.603	279.202	354.22	295.473	41.7182	364.92	331.559	322.952	44.2575	300.346	278.383	286.787	41.0577
C:\Users\mmera\OneDrive\Bureaublad\Military Hospital Data\PHAGE\April 2023\4K-573____1_37_PHA_733_4#11#2023_A_ 2B_1.OKA	2023-04-11 16:57:17	2-B	OTH	4K-573				59	361.343	337.915	45.4508	47.823	360.446	51.1299	327.756	318.177	319.218	309.865	302.259	319.786	309.744	235.607	50.4853	363.106	259.255	54.672	295.196	287.62	353	47.8329	42.7975	44.5089	42.2248	306.453	318.345	295.736	294.053	280.413	354.613	296.01	44.1639	363.405	335.209	322.271	47.7702	302.476	277.989	286.687	43.4298
C:\Users\mmera\OneDrive\Bureaublad\Military Hospital Data\PHAGE\April 2023\4K-573____1_37_PHA_733_4#11#2023_A_ 2B_1.OKA	2023-04-11 16:57:17	2-B	OTH	4K-573				59.25	362.627	340.343	51.4061	46.9824	361.852	55.0966	326.201	318.74	317.838	314.025	304.367	317.731	310.338	243.957	51.8424	363.596	263.373	53.9845	293.459	287.82	352.205	50.9669	43.0975	48.7614	46.2736	307.421	322.613	299.91	293.568	279.399	356.089	295.947	46.6422	364.146	334.466	324.964	54.0221	300.765	282.185	291.421	46.7118
C:\Users\mmera\OneDrive\Bureaublad\Military Hospital Data\PHAGE\April 2023\4K-573____1_37_PHA_733_4#11#2023_A_ 2B_1.OKA	2023-04-11 16:57:17	2-B	OTH	4K-573				59.5	361.079	339.013	48.9727	42.6826	360.969	53.6091	328.153	319.901	318.612	314.629	306.272	320.416	311.988	254.362	51.9393	364.835	263.373	55.5559	296.081	286.956	355.085	50.7731	46.1972	46.6192	45.3991	301.997	320.479	296.249	291.692	276.846	355.86	294.587	47.3922	364.05	335.92	323.601	46.9645	302.25	281.496	287.349	43.8198
C:\Users\mmera\OneDrive\Bureaublad\Military Hospital Data\PHAGE\April 2023\4K-573____1_37_PHA_733_4#11#2023_A_ 2B_1.OKA	2023-04-11 16:57:17	2-B	OTH	4K-573				59.75	361.672	338.148	48.7486	46.2065	362.605	57.1791	329.179	320.067	319.993	311.912	308.143	320.118	313.473	260.431	51.6485	363.335	263.146	56.6035	298.638	286.059	352.702	50.353	47.0638	48.5696	46.1117	304.418	317.343	297.726	293.083	277.173	353.99	298.827	48.9575	364.791	334.951	324.802	51.0895	303.411	280.513	290.394	49.3764
C:\Users\mmera\OneDrive\Bureaublad\Military Hospital Data\PHAGE\April 2023\4K-573____1_37_PHA_733_4#11#2023_A_ 2B_1.OKA	2023-04-11 16:57:17	2-B	OTH	4K-573				60	361.079	339.778	51.214	45.8832	360.969	56.1544	329.212	318.84	319.218	312.683	303.415	321.577	312.516	264.799	51.9393	364.281	264.378	56.8327	295.524	289.382	353.861	48.8345	49.8969	48.122	45.3343	305.613	318.151	298.85	290.851	278.744	354.318	294.555	47.164	363.115	335.339	324.737	50.8961	304.154	282.217	287.349	48.7265
C:\Users\mmera\OneDrive\Bureaublad\Military Hospital Data\PHAGE\April 2023\4K-573____1_37_PHA_733_4#11#2023_A_ 2B_1.OKA	2023-04-11 16:57:17	2-B	OTH	4K-573				60.25	362.923	339.379	47.7561	46.6915	361.394	54.1049	328.451	317.513	316.895	311.442	306.782	321.279	314.166	269.712	48.7728	363.106	265.384	56.3089	295.918	288.152	353.728	49.3838	45.3306	50.7758	43.2289	304.935	323.583	299.139	293.6	277.631	353.728	295.188	45.827	363.663	335.306	323.244	50.316	303.734	280.513	287.349	47.9791
C:\Users\mmera\OneDrive\Bureaublad\Military Hospital Data\PHAGE\April 2023\4K-573____1_37_PHA_733_4#11#2023_A_ 2B_1.OKA	2023-04-11 16:57:17	2-B	OTH	4K-573				60.5	363.548	339.612	47.2438	48.0816	359.465	54.8322	326.962	319.337	318.006	314.897	305.252	322.837	310.701	271.19	50.2591	363.531	264.606	54.4101	293.853	289.182	352.669	49.1576	43.7641	47.3226	45.7877	304.063	320.479	297.566	292.727	278.744	354.613	295.219	44.5552	362.761	337.277	324.704	51.8629	301.346	282.414	290.494	44.1122
C:\Users\mmera\OneDrive\Bureaublad\Military Hospital Data\PHAGE\April 2023\4K-573____1_37_PHA_733_4#11#2023_A_ 2B_1.OKA	2023-04-11 16:57:17	2-B	OTH	4K-573				60.75	362.297	338.98	47.8841	50.086	361.689	55.6916	326.565	320.498	316.12	316.407	308.245	319.587	312.45	281.017	50.4207	363.302	262.692	53.3298	298.671	287.421	352.635	52.3885	44.0307	47.2906	46.5003	306.905	320.479	297.823	294.279	278.221	355.433	295.789	48.7292	364.597	336.986	323.374	50.8639	302.992	282.906	288.309	45.737
C:\Users\mmera\OneDrive\Bureaublad\Military Hospital Data\PHAGE\April 2023\4K-573____1_37_PHA_733_4#11#2023_A_ 2B_1.OKA	2023-04-11 16:57:17	2-B	OTH	4K-573				61	362.034	341.042	48.0122	45.366	363.259	59.7575	327.425	320.597	320.734	312.18	306	321.013	311.724	286.476	47.448	364.9	264.865	53.0679	296.835	289.315	353.728	48.5114	44.5974	46.2675	46.0145	304.58	317.569	299.268	294.377	280.119	354.154	295.726	46.414	363.921	336.146	323.277	48.8336	303.347	280.218	289.004	45.9969
C:\Users\mmera\OneDrive\Bureaublad\Military Hospital Data\PHAGE\April 2023\4K-573____1_37_PHA_733_4#11#2023_A_ 2B_1.OKA	2023-04-11 16:57:17	2-B	OTH	4K-573				61.25	360.783	340.011	52.2385	47.0794	361.852	51.4935	328.683	318.74	319.151	314.495	306.544	319.82	311.427	286.733	50.1945	365.063	267.07	51.8566	295.36	287.587	353.463	48.9314	46.7639	48.4417	47.3101	308.229	318.862	296.892	294.474	279.759	354.515	299.08	44.5878	365.145	335.177	322.044	51.4762	303.96	279.858	290.196	45.412
C:\Users\mmera\OneDrive\Bureaublad\Military Hospital Data\PHAGE\April 2023\4K-573____1_37_PHA_733_4#11#2023_A_ 2B_1.OKA	2023-04-11 16:57:17	2-B	OTH	4K-573				61.5	360.75	340.377	48.3964	48.6312	359.988	56.8486	327.061	319.801	320.498	314.226	309.877	320.019	312.12	290.651	52.5533	363.204	267.168	54.5738	295.786	291.043	352.437	50.6115	48.9637	49.5288	46.7271	304.418	319.444	300.103	295.541	280.446	356.22	297.023	50.0336	364.855	336.695	324.834	51.7985	304.605	282.807	289.07	47.5892
C:\Users\mmera\OneDrive\Bureaublad\Military Hospital Data\PHAGE\April 2023\4K-573____1_37_PHA_733_4#11#2023_A_ 2B_1.OKA	2023-04-11 16:57:17	2-B	OTH	4K-573				61.75	363.318	342.306	48.7486	46.2712	360.773	53.7744	327.591	319.967	320.027	314.428	306.476	319.72	310.866	292.674	50.8084	363.335	265.805	52.0857	297.261	287.188	351.51	47.0575	47.9304	46.9069	45.4638	307.389	317.763	297.791	293.924	277.5	356.351	296.453	43.3487	363.373	338.149	324.185	51.1217	303.895	280.579	291.222	47.6867
C:\Users\mmera\OneDrive\Bureaublad\Military Hospital Data\PHAGE\April 2023\4K-573____1_37_PHA_733_4#11#2023_A_ 2B_1.OKA	2023-04-11 16:57:17	2-B	OTH	4K-573				62	361.705	341.108	52.5267	48.3079	361.427	56.1213	327.425	319.271	321.508	315.937	306.442	319.82	310.734	291.711	51.0023	363.498	267.686	53.4607	294.574	284.098	352.602	48.7053	46.5305	46.6831	44.2006	308.132	321.643	298.015	294.991	279.857	355.794	300.156	47.0009	364.952	338.828	325.905	49.8649	304.186	281.005	288.971	48.499
C:\Users\mmera\OneDrive\Bureaublad\Military Hospital Data\PHAGE\April 2023\4K-573____1_37_PHA_733_4#11#2023_A_ 2B_1.OKA	2023-04-11 16:57:17	2-B	OTH	4K-573				62.25	360.849	338.647	47.9162	46.5945	360.348	53.8405	328.054	318.674	318.074	312.683	307.224	320.483	312.582	293.284	52.3917	363.106	267.265	55.0321	296.999	287.72	353.198	48.8668	46.7305	46.875	46.8566	304.192	318.895	295.382	295.12	277.533	355.696	297.877	48.501	362.954	338.117	324.769	47.7379	303.863	281.431	287.581	45.2496
C:\Users\mmera\OneDrive\Bureaublad\Military Hospital Data\PHAGE\April 2023\4K-573____1_37_PHA_733_4#11#2023_A_ 2B_1.OKA	2023-04-11 16:57:17	2-B	OTH	4K-573				62.5	361.376	339.445	48.1723	48.5019	361.558	59.1955	327.723	316.95	320.835	312.079	305.694	321.776	312.219	294.248	49.5806	364.15	265.092	55.6214	295.59	285.095	352.569	49.1253	46.0972	50.9357	47.1805	305.387	318.668	297.951	294.829	280.446	355.86	296.612	47.327	364.146	339.28	322.985	49.5748	305.057	278.252	288.574	46.1269
C:\Users\mmera\OneDrive\Bureaublad\Military Hospital Data\PHAGE\April 2023\4K-573____1_37_PHA_733_4#11#2023_A_ 2B_1.OKA	2023-04-11 16:57:17	2-B	OTH	4K-573				62.75	364.042	338.614	47.628	44.978	361.035	56.4188	324.282	317.58	319.151	312.817	307.088	318.46	312.054	294.28	52.3917	363.172	269.373	53.3952	294.574	288.219	352.9	48.1237	46.3972	48.058	44.1034	304.838	319.25	297.566	291.078	280.74	354.351	296.517	43.5117	363.437	336.76	324.932	49.2204	305.606	280.251	288.475	47.9791
C:\Users\mmera\OneDrive\Bureaublad\Military Hospital Data\PHAGE\April 2023\4K-573____1_37_PHA_733_4#11#2023_A_ 2B_1.OKA	2023-04-11 16:57:17	2-B	OTH	4K-573				63	361.935	337.882	46.8916	45.7862	362.703	56.7163	328.584	319.171	320.498	316.239	310.626	321.743	311.955	294.601	52.8764	363.824	268.205	58.044	297.196	286.358	352.867	47.9621	46.2639	49.9765	45.0428	304.063	323.195	297.116	294.279	281.068	355.302	295.599	49.2184	365.596	337.568	324.477	50.7994	303.315	281.332	289.832	45.7045
C:\Users\mmera\OneDrive\Bureaublad\Military Hospital Data\PHAGE\April 2023\4K-573____1_37_PHA_733_4#11#2023_A_ 2B_1.OKA	2023-04-11 16:57:17	2-B	OTH	4K-573				63.25	362.495	341.108	49.1008	47.3057	363.553	58.303	326.73	319.171	319.555	313.488	306.34	320.881	309.843	296.239	50.873	363.465	271.254	55.8506	296.442	290.445	352.04	48.673	46.9305	49.0172	45.0751	306.647	319.865	299.171	295.347	278.875	355.794	293.7	49.7727	364.855	337.148	324.802	52.7652	303.992	279.923	288.706	47.7517
C:\Users\mmera\OneDrive\Bureaublad\Military Hospital Data\PHAGE\April 2023\4K-573____1_37_PHA_733_4#11#2023_A_ 2B_1.OKA	2023-04-11 16:57:17	2-B	OTH	4K-573				63.5	362.956	341.009	48.1083	44.7194	361.689	55.1627	326.83	317.911	320.229	313.992	305.966	321.08	315.585	295.564	50.5822	363.922	272.032	56.3089	296.606	289.182	354.688	47.3483	48.3637	48.9213	46.4356	306.84	319.703	298.786	293.762	280.97	358.45	290.947	48.077	363.405	339.764	324.996	53.6031	302.669	280.972	291.089	46.1919
C:\Users\mmera\OneDrive\Bureaublad\Military Hospital Data\PHAGE\April 2023\4K-573____1_37_PHA_733_4#11#2023_A_ 2B_1.OKA	2023-04-11 16:57:17	2-B	OTH	4K-573				63.75	362.561	342.206	47.5319	44.6871	362.834	53.2124	328.484	317.447	319.185	310.905	305.082	321.444	314.562	297.331	49.6775	363.726	270.216	55.8506	295.327	288.285	354.754	49.7392	46.8639	47.6104	48.7029	305.775	319.056	300.906	293.891	278.875	356.647	289.207	48.4683	366.241	337.665	325.353	51.1539	304.412	284.839	288.971	46.5818
C:\Users\mmera\OneDrive\Bureaublad\Military Hospital Data\PHAGE\April 2023\4K-573____1_37_PHA_733_4#11#2023_A_ 2B_1.OKA	2023-04-11 16:57:17	2-B	OTH	4K-573				64	361.738	340.809	47.0197	47.338	361.558	58.2369	326.598	319.835	319.656	312.851	306.748	323.334	311.526	295.982	51.7455	363.465	269.47	54.1155	295.754	288.185	352.238	47.3806	46.8972	47.6423	45.7877	307.874	319.671	299.685	295.023	280.184	354.613	286.897	48.077	364.533	338.117	322.985	51.5729	302.346	281.431	288.508	43.8848
C:\Users\mmera\OneDrive\Bureaublad\Military Hospital Data\PHAGE\April 2023\4K-573____1_37_PHA_733_4#11#2023_A_ 2B_1.OKA	2023-04-11 16:57:17	2-B	OTH	4K-573				64.25	360.783	339.213	49.0368	44.5577	361.198	55.3941	326.333	320.63	318.646	310.1	308.143	322.472	315.882	299.675	53.6196	364.15	271.902	53.4607	295.819	286.557	352.602	49.6422	50.1969	49.0172	46.6947	303.999	319.444	298.626	291.11	276.322	355.696	288.922	45.5009	362.439	338.795	326.424	49.1559	305.186	282.742	287.118	46.6468
C:\Users\mmera\OneDrive\Bureaublad\Military Hospital Data\PHAGE\April 2023\4K-573____1_37_PHA_733_4#11#2023_A_ 2B_1.OKA	2023-04-11 16:57:17	2-B	OTH	4K-573				64.5	363.12	339.113	49.9973	47.2734	361.754	54.6999	325.738	317.978	318.882	314.528	305.762	323.334	314.133	299.964	53.5549	363.759	270.313	53.1988	293.361	286.491	352.635	49.8361	47.0638	47.7702	44.9132	304.967	322.968	297.534	293.988	279.628	355.794	287.846	49.414	362.439	339.7	324.867	49.5104	302.217	278.088	288.011	45.5745
C:\Users\mmera\OneDrive\Bureaublad\Military Hospital Data\PHAGE\April 2023\4K-573____1_37_PHA_733_4#11#2023_A_ 2B_1.OKA	2023-04-11 16:57:17	2-B	OTH	4K-573				64.75	362.166	340.543	52.6227	47.8553	360.446	58.3691	325.837	316.353	320.229	313.891	307.293	319.687	312.516	299.482	53.458	363.204	270.832	53.7554	300.309	287.122	354.622	49.6422	45.164	47.1308	46.306	306.356	321.546	299.139	294.409	278.515	354.745	288.321	48.4683	363.47	339.441	322.173	49.9293	301.54	279.235	291.222	45.2821
C:\Users\mmera\OneDrive\Bureaublad\Military Hospital Data\PHAGE\April 2023\4K-573____1_37_PHA_733_4#11#2023_A_ 2B_1.OKA	2023-04-11 16:57:17	2-B	OTH	4K-573				65	362.89	340.576	48.1723	48.017	361.591	55.3941	326.168	318.541	320.161	313.992	308.143	319.355	310.437	300.06	51.0023	362.683	272.616	56.8327	294.738	288.285	354.854	53.2932	48.2637	50.2003	45.3667	309.327	318.992	298.337	295.25	281.33	358.024	289.365	49.6423	364.533	341.283	324.412	52.7975	304.896	283.233	288.64	46.4519
C:\Users\mmera\OneDrive\Bureaublad\Military Hospital Data\PHAGE\April 2023\4K-573____1_37_PHA_733_4#11#2023_A_ 2B_1.OKA	2023-04-11 16:57:17	2-B	OTH	4K-573				65.25	360.224	339.911	46.0271	47.1441	361.885	57.0138	326.035	316.916	316.154	315.501	306.782	319.82	311.625	295.918	50.7761	365.553	272.356	54.6393	295.262	283.5	351.179	48.7376	41.9976	48.3777	41.7065	306.582	319.509	295.479	292.371	279.17	356.155	288.606	42.4356	363.921	339.248	324.575	49.7037	303.831	278.841	287.449	46.2569
C:\Users\mmera\OneDrive\Bureaublad\Military Hospital Data\PHAGE\April 2023\4K-573____1_37_PHA_733_4#11#2023_A_ 2B_1.OKA	2023-04-11 16:57:17	2-B	OTH	4K-573				65.5	363.384	339.379	48.3004	49.3425	362.703	55.7908	323.52	317.182	318.814	311.912	304.061	319.886	313.209	301.505	52.4563	365.194	274.335	54.9012	297.851	288.651	354.788	49.0284	49.1303	48.4737	46.7919	305.064	321.19	297.662	293.083	279.202	355.696	287.562	48.7618	365.371	339.991	325.224	50.9928	304.831	280.71	286.224	44.7296
C:\Users\mmera\OneDrive\Bureaublad\Military Hospital Data\PHAGE\April 2023\4K-573____1_37_PHA_733_4#11#2023_A_ 2B_1.OKA	2023-04-11 16:57:17	2-B	OTH	4K-573				65.75	362.857	340.244	49.9973	44.881	361.558	52.2868	328.352	319.337	319.05	313.086	306.17	320.118	312.846	298.487	52.8764	364.15	272.713	52.1839	294.475	287.188	352.635	50.3854	44.864	45.2443	42.5163	303.547	319.444	297.149	293.018	276.911	356.22	288.448	45.4683	364.694	341.121	323.05	49.5426	303.67	281.07	288.806	46.3544
C:\Users\mmera\OneDrive\Bureaublad\Military Hospital Data\PHAGE\April 2023\4K-573____1_37_PHA_733_4#11#2023_A_ 2B_1.OKA	2023-04-11 16:57:17	2-B	OTH	4K-573				66	362.627	339.678	49.421	47.3057	362.114	56.7163	326.73	315.159	320.868	316.139	308.483	320.848	311.856	302.244	52.8441	364.118	275.599	56.047	297.687	288.285	353.331	50.8377	48.9304	47.8981	43.9739	306.808	319.574	298.048	294.635	279.693	354.909	285.41	47.2944	363.953	340.863	323.926	52.3463	307.09	283.922	286.886	45.607
C:\Users\mmera\OneDrive\Bureaublad\Military Hospital Data\PHAGE\April 2023\4K-573____1_37_PHA_733_4#11#2023_A_ 2B_1.OKA	2023-04-11 16:57:17	2-B	OTH	4K-573				66.25	362.758	339.379	51.1179	45.0427	362.212	53.8405	325.804	318.243	320.06	313.421	308.721	323.964	309.678	298.262	53.1995	364.281	273.362	55.1303	296.081	286.69	355.052	48.2529	45.7639	50.6799	44.3949	305.904	321.029	296.763	293.827	278.09	354.515	288.986	47.8814	364.404	341.347	323.536	49.1237	302.702	282.676	287.482	47.3617
C:\Users\mmera\OneDrive\Bureaublad\Military Hospital Data\PHAGE\April 2023\4K-573____1_37_PHA_733_4#11#2023_A_ 2B_1.OKA	2023-04-11 16:57:17	2-B	OTH	4K-573				66.5	361.935	342.605	49.1328	48.4372	361.983	57.1461	326.764	316.054	320.33	312.717	311.272	322.373	313.275	299.643	51.1962	365.389	275.729	55.7523	295	290.08	354.192	50.03	46.3639	47.0348	45.1075	304.838	320.35	298.337	293.212	278.417	352.744	292.656	48.3053	363.856	340.604	324.25	48.8659	303.411	282.25	287.25	49.084
C:\Users\mmera\OneDrive\Bureaublad\Military Hospital Data\PHAGE\April 2023\4K-573____1_37_PHA_733_4#11#2023_A_ 2B_1.OKA	2023-04-11 16:57:17	2-B	OTH	4K-573				66.75	362.495	342.472	48.5245	46.8531	361.721	53.8405	326.433	319.304	321.643	312.717	307.973	320.748	314.067	297.266	50.1299	363.009	270.508	54.7047	296.573	287.92	354.423	49.5453	45.164	47.9621	44.8808	308.971	318.798	297.405	294.085	279.268	353.499	292.466	45.2074	364.372	342.317	322.92	49.7037	306.929	283.037	288.574	45.2821
C:\Users\mmera\OneDrive\Bureaublad\Military Hospital Data\PHAGE\April 2023\4K-573____1_37_PHA_733_4#11#2023_A_ 2B_1.OKA	2023-04-11 16:57:17	2-B	OTH	4K-573				67	363.219	341.009	46.5714	48.5342	362.408	54.2702	324.48	319.868	319.05	312.549	308.007	321.61	311.79	298.551	49.7421	363.563	273.945	53.5262	295.229	285.593	355.615	47.0252	49.597	49.1132	42.2895	304.128	321.352	297.116	294.441	280.119	355.105	290.251	48.3053	365.177	340.992	326.489	50.8961	303.25	281.988	290.361	45.8345
C:\Users\mmera\OneDrive\Bureaublad\Military Hospital Data\PHAGE\April 2023\4K-573____1_37_PHA_733_4#11#2023_A_ 2B_1.OKA	2023-04-11 16:57:17	2-B	OTH	4K-573				67.25	362.659	340.51	49.517	46.5945	362.343	59.7244	327.657	321.194	320.969	311.409	309.946	323.633	315.057	299.836	50.7438	364.313	274.951	55.9488	296.016	288.651	353.728	50.5146	46.1306	46.1076	44.1358	307.938	320.414	296.763	293.891	276.29	353.794	290.853	47.3596	363.792	342.607	325.288	49.8649	304.993	280.742	286.29	46.9393
C:\Users\mmera\OneDrive\Bureaublad\Military Hospital Data\PHAGE\April 2023\4K-573____1_37_PHA_733_4#11#2023_A_ 2B_1.OKA	2023-04-11 16:57:17	2-B	OTH	4K-573				67.5	362.297	339.213	49.421	46.7238	364.371	56.2536	328.054	318.309	318.983	313.421	312.429	322.671	313.308	301.313	52.004	362.78	275.437	54.803	297.72	287.554	354.423	46.4436	46.5305	50.9037	45.9173	307.744	320.447	297.662	292.856	279.268	356.319	294.523	49.6749	365.5	342.187	322.725	49.3493	304.412	283.004	285.926	48.9215
C:\Users\mmera\OneDrive\Bureaublad\Military Hospital Data\PHAGE\April 2023\4K-573____1_37_PHA_733_4#11#2023_A_ 2B_1.OKA	2023-04-11 16:57:17	2-B	OTH	4K-573				67.75	362.594	339.246	46.0591	49.6658	361.591	56.0552	324.315	316.684	322.317	313.321	310.32	320.516	312.318	298.294	48.5789	364.215	279.232	54.1482	294.934	285.66	356.178	48.5437	46.1306	47.9621	44.5569	305.29	321.255	294.901	295.735	280.053	355.335	293.447	44.9465	363.76	342.22	324.639	51.1217	302.088	281.759	286.456	45.2821
C:\Users\mmera\OneDrive\Bureaublad\Military Hospital Data\PHAGE\April 2023\4K-573____1_37_PHA_733_4#11#2023_A_ 2B_1.OKA	2023-04-11 16:57:17	2-B	OTH	4K-573				68	362.692	338.182	48.4925	47.0148	362.539	56.5511	325.771	320.597	319.757	310.771	307.905	324.229	312.912	298.647	50.0329	363.759	275.372	55.2613	296.344	286.391	353.529	51.2254	44.6307	47.5144	44.9456	305.323	320.414	298.401	290.56	278.319	355.532	291.011	45.827	363.856	341.8	326.359	48.2536	305.638	281.168	286.423	47.7192
C:\Users\mmera\OneDrive\Bureaublad\Military Hospital Data\PHAGE\April 2023\4K-573____1_37_PHA_733_4#11#2023_A_ 2B_1.OKA	2023-04-11 16:57:17	2-B	OTH	4K-573				68.25	363.713	339.412	50.0613	49.0192	362.114	56.3527	326.796	319.669	318.276	316.004	312.394	325.688	315.684	300.574	51.6808	364.966	280.918	55.2285	295.065	287.521	352.735	51.5808	51.4302	51.2234	46.1117	304.806	322.742	298.112	291.983	279.628	356.22	294.428	48.7292	364.533	342.446	323.277	51.1217	304.283	283.528	287.747	46.0294
C:\Users\mmera\OneDrive\Bureaublad\Military Hospital Data\PHAGE\April 2023\4K-573____1_37_PHA_733_4#11#2023_A_ 2B_1.OKA	2023-04-11 16:57:17	2-B	OTH	4K-573				68.5	364.47	340.776	52.3346	45.172	363.651	56.1544	326.068	318.608	321.205	314.193	308.789	323.633	312.747	301.216	52.8441	364.378	275.47	55.4577	296.016	287.62	352.338	49.4484	46.6305	48.1859	47.8932	307.002	321.32	296.249	290.334	277.37	355.565	296.833	49.3162	365.339	343.641	327.138	49.2526	305.638	283.43	288.044	47.2967
C:\Users\mmera\OneDrive\Bureaublad\Military Hospital Data\PHAGE\April 2023\4K-573____1_37_PHA_733_4#11#2023_A_ 2B_1.OKA	2023-04-11 16:57:17	2-B	OTH	4K-573				68.75	362.857	340.011	49.3249	45.9479	363.913	59.46	325.837	317.48	323.865	314.931	309.571	321.511	313.275	302.18	50.356	363.628	277.999	52.9042	294.606	289.581	353.331	49.2868	47.8971	45.9157	46.306	306.001	322.16	300.424	296.802	281.002	357.696	296.042	45.7944	365.435	342.769	326.781	47.1901	305.186	284.38	287.813	46.2569
C:\Users\mmera\OneDrive\Bureaublad\Military Hospital Data\PHAGE\April 2023\4K-573____1_37_PHA_733_4#11#2023_A_ 2B_1.OKA	2023-04-11 16:57:17	2-B	OTH	4K-573				69	362.231	339.512	48.9407	45.3336	362.245	54.5677	325.241	320.896	318.579	312.381	307.769	322.273	312.45	301.923	50.5176	364.476	281.437	58.5023	295.459	289.648	356.145	49.6422	49.0637	46.9069	45.7877	307.163	321.74	298.497	294.862	278.155	355.925	297.814	48.3053	365.403	342.866	326.943	50.1549	305.864	280.972	288.971	47.1018
C:\Users\mmera\OneDrive\Bureaublad\Military Hospital Data\PHAGE\April 2023\4K-573____1_37_PHA_733_4#11#2023_A_ 2B_1.OKA	2023-04-11 16:57:17	2-B	OTH	4K-573				69.25	362.89	340.277	47.596	45.7539	363.52	60.9806	326.466	316.353	320.027	313.555	314.231	323.732	315.684	303.143	51.4546	365.389	281.307	57.6511	296.77	285.56	351.808	48.576	45.8306	47.1627	46.0469	306.13	321.998	298.24	293.924	278.45	355.433	298.352	47.8814	364.92	343.447	325.97	46.9001	304.444	284.02	288.971	47.0043
C:\Users\mmera\OneDrive\Bureaublad\Military Hospital Data\PHAGE\April 2023\4K-573____1_37_PHA_733_4#11#2023_A_ 2B_1.OKA	2023-04-11 16:57:17	2-B	OTH	4K-573				69.5	363.713	341.774	48.4284	46.1742	363.422	54.0058	324.48	314.695	316.693	313.925	308.653	320.715	312.318	300.446	53.7165	363.954	279.07	54.2137	293.361	286.757	353.529	48.996	44.864	48.6655	42.4515	305.872	321.772	295.896	291.66	277.337	356.614	295.219	44.2617	363.953	341.929	326.132	48.5114	304.573	283.397	286.29	46.9718
C:\Users\mmera\OneDrive\Bureaublad\Military Hospital Data\PHAGE\April 2023\4K-573____1_37_PHA_733_4#11#2023_A_ 2B_1.OKA	2023-04-11 16:57:17	2-B	OTH	4K-573				69.75	363.186	341.308	48.0122	47.823	362.637	60.1542	324.976	317.546	317.669	310.402	309.741	325.622	312.153	302.597	51.9716	363.759	278.842	54.4428	296.245	287.753	350.152	49.6099	46.6305	47.2587	48.4114	307.325	320.026	295.222	292.015	277.828	357.302	296.675	46.7074	364.887	343.221	327.527	50.1549	305.541	283.004	287.68	45.9644
C:\Users\mmera\OneDrive\Bureaublad\Military Hospital Data\PHAGE\April 2023\4K-573____1_37_PHA_733_4#11#2023_A_ 2B_1.OKA	2023-04-11 16:57:17	2-B	OTH	4K-573				70	363.581	340.144	49.6771	44.3961	362.114	59.9228	325.903	318.011	317.939	311.039	307.973	322.141	310.008	298.39	51.8747	363.531	276.799	55.1631	297.097	285.028	353.629	48.4468	45.9973	46.811	46.4032	306.421	323.001	294.515	289.913	278.81	355.63	296.865	45.9574	363.921	342.317	326.229	50.4772	305.993	282.742	283.344	49.1164
C:\Users\mmera\OneDrive\Bureaublad\Military Hospital Data\PHAGE\April 2023\4K-573____1_37_PHA_733_4#11#2023_A_ 2B_1.OKA	2023-04-11 16:57:17	2-B	OTH	4K-573				70.25	363.812	342.272	47.5319	42.812	362.932	52.7166	324.017	315.69	317.838	314.461	309.197	322.008	311.592	296.721	51.39	362.356	276.118	53.0679	292.411	284.729	354.026	45.9913	45.8973	44.4769	44.1358	307.68	319.541	296.057	291.433	273.9	352.908	299.143	44.4574	363.405	343.932	325.71	51.7018	305.896	283.954	286.82	48.1416
C:\Users\mmera\OneDrive\Bureaublad\Military Hospital Data\PHAGE\April 2023\4K-573____1_37_PHA_733_4#11#2023_A_ 2B_1.OKA	2023-04-11 16:57:17	2-B	OTH	4K-573				70.5	363.581	340.743	48.7486	48.1463	362.67	54.4024	326.565	317.58	319.421	313.589	309.571	323.268	315.255	301.73	52.9733	362.813	274.302	55.2285	296.049	286.358	353.132	49.5453	47.3305	50.9357	44.3302	304.935	320.22	298.112	293.568	274.588	356.188	296.39	46.7727	364.759	343.641	326.684	50.6061	306.09	283.659	287.349	45.607
C:\Users\mmera\OneDrive\Bureaublad\Military Hospital Data\PHAGE\April 2023\4K-573____1_37_PHA_733_4#11#2023_A_ 2B_1.OKA	2023-04-11 16:57:17	2-B	OTH	4K-573				70.75	361.573	339.645	48.8767	45.2043	363.651	54.3694	325.771	317.613	319.858	313.925	308.347	324.362	313.374	298.615	51.2931	364.9	275.145	52.5768	295.852	287.454	352.536	50.9023	45.3306	50.1683	44.6217	306.13	321.223	298.658	289.59	275.177	357.991	296.928	48.3705	364.855	345.159	325.483	49.8326	307.187	281.89	285.43	45.8345
C:\Users\mmera\OneDrive\Bureaublad\Military Hospital Data\PHAGE\April 2023\4K-573____1_37_PHA_733_4#11#2023_A_ 2B_1.OKA	2023-04-11 16:57:17	2-B	OTH	4K-573				71	363.054	339.778	50.3815	48.4049	362.376	58.6005	323.421	316.054	321.508	312.18	311.612	321.544	311.427	300.863	52.3271	363.531	275.243	56.0797	295.327	287.056	351.675	49.6099	50.8635	50.1363	45.3019	305.646	321.32	295.125	292.533	276.06	354.22	297.055	50.6858	364.791	342.446	327.365	49.1237	306.348	284.905	287.879	48.4665
C:\Users\mmera\OneDrive\Bureaublad\Military Hospital Data\PHAGE\April 2023\4K-573____1_37_PHA_733_4#11#2023_A_ 2B_1.OKA	2023-04-11 16:57:17	2-B	OTH	4K-573				71.25	362.528	343.104	49.8052	43.6848	362.703	58.898	325.704	317.248	319.757	310.738	309.163	321.975	312.483	303.432	50.9053	366.694	277.675	55.425	294.672	288.485	352.933	49.4161	48.2971	50.2322	45.3019	305.323	320.705	295.607	293.891	279.235	356.548	301.833	49.0553	365.628	343.932	328.858	49.3815	306.961	284.971	287.581	49.3439
C:\Users\mmera\OneDrive\Bureaublad\Military Hospital Data\PHAGE\April 2023\4K-573____1_37_PHA_733_4#11#2023_A_ 2B_1.OKA	2023-04-11 16:57:17	2-B	OTH	4K-573				71.5	363.153	341.341	50.1574	50.28	361.558	57.08	325.01	316.717	320.801	311.341	310.728	322.638	313.539	301.313	51.2608	362.976	276.897	55.4577	292.247	286.025	353.165	51.3546	45.9973	50.0724	46.6947	305.613	320.285	294.002	292.889	277.337	353.335	300.092	47.6857	365.983	342.252	323.634	48.9625	307.09	284.643	285.562	48.5965
C:\Users\mmera\OneDrive\Bureaublad\Military Hospital Data\PHAGE\April 2023\4K-573____1_37_PHA_733_4#11#2023_A_ 2B_1.OKA	2023-04-11 16:57:17	2-B	OTH	4K-573				71.75	362.725	341.208	49.7091	45.5599	363.291	55.9891	324.811	315.855	318.747	312.985	307.667	321.245	312.285	300.671	52.5533	363.335	274.983	56.3089	293.984	287.521	353.662	47.639	48.0638	48.6655	43.9415	306.324	318.733	295.768	290.69	276.29	356.417	303.257	49.1858	363.115	343.576	325.71	49.6715	307.509	282.906	284.966	46.7768
C:\Users\mmera\OneDrive\Bureaublad\Military Hospital Data\PHAGE\April 2023\4K-573____1_37_PHA_733_4#11#2023_A_ 2B_1.OKA	2023-04-11 16:57:17	2-B	OTH	4K-573				72	363.416	341.774	50.3815	44.1051	362.801	55.1627	321.469	314.761	318.276	312.113	307.735	322.24	312.483	297.202	50.873	363.009	274.075	53.7881	293.82	284.729	353.397	50.8054	48.3971	47.8022	43.6499	304.031	320.899	296.956	291.078	278.875	355.204	301.706	46.74	364.243	344.158	326.132	48.3502	304.96	285.331	286.588	45.0221
[truncated: 39 more columns]
